# Supplementary material for: 3-Ethyl-6-(4-fluoro­phen­yl)-7H-1,2,4-triazolo[3,4-b][1,3,4]thia­diazine
Source: Acta Crystallogr Sect E Struct Rep Online. 2012 May 23;68(Pt 6):o1860. doi: 10.1107/S160053681202185X (PMC3379427; doi:10.1107/S160053681202185X)
Supplement: Supplementary file 2 [file e-68-o1860-Isup2.hkl]

#
# h,k,l, Fc-squared, Fo-squared, sigma(Fo-squared) and status flag
#
data_I
_shelx_title ' spc1 in P2(1)/c'
_shelx_refln_list_code          4
_shelx_F_calc_maximum      235.84
_exptl_crystal_F_000       544.00
_reflns_d_resolution_high  0.8409
 
loop_
 _symmetry_equiv_pos_as_xyz
 'x, y, z'
 '-x, y+1/2, -z+1/2'
 '-x, -y, -z'
 'x, -y-1/2, z-1/2'
 
_cell_length_a    13.3223
_cell_length_b    13.0167
_cell_length_c     7.1912
_cell_angle_alpha  90.000
_cell_angle_beta  105.308
_cell_angle_gamma  90.000
 
_shelx_F_squared_multiplier     1.000
 
loop_
 _refln_index_h
 _refln_index_k
 _refln_index_l
 _refln_F_squared_calc
 _refln_F_squared_meas
 _refln_F_squared_sigma
 _refln_observed_status
   2   0   0      303.29      274.86      9.86 o
   3   0   0     2548.33     2620.04     17.12 o
   4   0   0     1631.31     1766.49     13.74 o
   5   0   0     4222.72     4441.34     28.58 o
   6   0   0       61.92       55.22      2.28 o
   7   0   0      102.66       92.62      3.22 o
   8   0   0       29.98       29.87      2.36 o
   9   0   0      939.21      885.92     12.56 o
  10   0   0       94.66      101.70      4.08 o
  11   0   0      336.69      324.92      8.00 o
  12   0   0       86.51       93.02      4.53 o
  13   0   0       70.42       79.30      6.76 o
  14   0   0       90.69       91.57      7.57 o
   1   1   0      874.60      976.49      5.72 o
   2   1   0    11179.99    10159.97    112.92 o
   3   1   0      121.51      109.42      1.96 o
   4   1   0     1763.23     1794.90     11.33 o
   5   1   0     1515.58     1545.34     23.25 o
   6   1   0      642.56      645.91      5.99 o
   7   1   0      545.18      687.07      6.78 o
   8   1   0       94.01       95.01      2.51 o
   9   1   0       62.40       67.55      2.24 o
  10   1   0        2.78        2.89      0.62 o
  11   1   0       52.90       52.52      2.58 o
  12   1   0      187.60      177.99      4.69 o
  13   1   0        7.77        7.37      1.33 o
  14   1   0       65.45       76.88      7.51 o
  15   1   0       62.40       60.93      9.25 o
   0   2   0     2535.25     2792.17     20.05 o
   1   2   0      444.76      443.23      3.50 o
   2   2   0       18.49       12.17      0.57 o
   3   2   0      855.68      838.77      5.52 o
   4   2   0        7.33       11.54      0.83 o
   5   2   0       25.97       27.74      1.20 o
   6   2   0       59.25       45.25      1.79 o
   7   2   0       24.12       24.40      1.67 o
   8   2   0      683.51      684.12      8.50 o
   9   2   0      273.53      277.89      5.49 o
  10   2   0      138.02      134.93      4.00 o
  11   2   0      209.69      203.50      5.32 o
  12   2   0      218.91      222.18      6.52 o
  13   2   0        0.84        4.80      1.13 o
  14   2   0        8.04       10.14      2.25 o
  15   2   0       12.05       10.60      2.83 o
   1   3   0      294.97      325.36      3.02 o
   2   3   0      836.88      833.93      5.75 o
   3   3   0      472.48      452.29      4.03 o
   4   3   0      110.87      102.73      1.96 o
   5   3   0      361.51      375.73      4.49 o
   6   3   0     1010.17     1091.13      8.97 o
   7   3   0      590.48      571.23      6.59 o
   8   3   0      394.30      364.28      5.51 o
   9   3   0       92.37       83.86      2.69 o
  10   3   0       20.47       15.31      1.34 o
  11   3   0        6.19        5.91      1.62 o
  12   3   0      219.38      203.29      6.30 o
  13   3   0       51.68       47.40      4.26 o
  14   3   0       30.33       33.86      3.29 o
   0   4   0      132.83      150.78      3.92 o
   1   4   0      147.02      156.97      2.27 o
   2   4   0      712.49      728.11      5.72 o
   3   4   0        0.17        0.89      0.27 o
   4   4   0     1307.52     1406.59      9.06 o
   5   4   0      566.86      522.58      5.19 o
   6   4   0      120.18      118.87      2.62 o
   7   4   0     1230.30     1246.96     10.50 o
   8   4   0      678.95      678.36      8.74 o
   9   4   0     1342.55     1375.48     12.70 o
  10   4   0        9.75        8.81      1.33 o
  11   4   0       81.34       78.65      4.40 o
  12   4   0      140.73      146.37      6.04 o
  13   4   0       48.76       50.88      4.27 o
  14   4   0       57.44       61.19      4.85 o
   1   5   0      342.91      347.48      3.88 o
   2   5   0        6.12        8.95      0.73 o
   3   5   0      245.86      291.52      3.55 o
   4   5   0     1317.09     1518.67     12.04 o
   5   5   0      346.02      344.92      4.31 o
   6   5   0       43.41       59.69      1.74 o
   7   5   0      421.86      386.34      6.20 o
   8   5   0      270.12      245.85      5.42 o
   9   5   0      596.00      581.11      8.98 o
  10   5   0      128.22      120.33      4.66 o
  11   5   0       61.45       63.71      4.01 o
  12   5   0        8.21       12.28      2.54 o
  13   5   0        2.34        3.05      1.98 o
  14   5   0        2.74        3.30      2.01 o
   0   6   0       54.53       65.11      3.05 o
   1   6   0      245.18      201.52      3.11 o
   2   6   0       69.72       70.66      1.82 o
   3   6   0     4606.64     4924.28     29.48 o
   4   6   0     1314.52     1280.05      9.17 o
   5   6   0      423.53      372.57      4.48 o
   6   6   0      468.43      462.22      7.25 o
   7   6   0      261.23      198.77      5.35 o
   8   6   0     2142.62     2106.96     18.54 o
   9   6   0        3.75        2.33      0.98 o
  10   6   0       39.83       38.73      3.17 o
  11   6   0      275.72      266.07      8.49 o
  12   6   0       84.22       84.75      5.55 o
  13   6   0       62.77       62.61      4.99 o
  14   6   0       23.96       32.03      3.76 o
   1   7   0      483.14      502.63      5.56 o
   2   7   0      169.61      159.68      3.01 o
   3   7   0       57.91       65.03      1.84 o
   4   7   0     1082.14     1081.49      8.62 o
   5   7   0      235.62      246.72      5.23 o
   6   7   0      152.44      132.50      3.93 o
   7   7   0      507.92      477.26      7.96 o
   8   7   0      306.89      285.13      7.72 o
   9   7   0       90.19       95.90      4.48 o
  10   7   0       21.93       22.04      3.36 o
  11   7   0      133.43      127.93      5.94 o
  12   7   0       64.35       69.31      5.32 o
  13   7   0       86.63       98.77      6.36 o
   0   8   0      975.65     1083.24     22.93 o
   1   8   0       17.08        9.63      1.00 o
   2   8   0        6.15        5.69      0.68 o
   3   8   0       64.41       67.74      2.01 o
   4   8   0       33.54       32.71      2.25 o
   5   8   0       83.70       79.07      3.17 o
   6   8   0      297.22      275.31      6.62 o
   7   8   0       68.05       60.85      3.22 o
   8   8   0      226.33      228.77      7.00 o
   9   8   0        0.04        0.27      0.91 o
  10   8   0      118.21      115.74      5.59 o
  11   8   0        4.30        6.46      1.95 o
  12   8   0        0.04        0.00      2.62 o
  13   8   0        2.93        6.20      1.97 o
   1   9   0       78.55       74.20      2.35 o
   2   9   0       97.78       86.07      2.49 o
   3   9   0        9.98       11.53      1.36 o
   4   9   0       12.40       14.35      1.51 o
   5   9   0        8.40        8.95      1.18 o
   6   9   0      185.49      163.08      4.84 o
   7   9   0       30.08       31.06      2.50 o
   8   9   0       35.53       20.40      2.78 o
   9   9   0       92.59       85.62      5.53 o
  10   9   0       48.09       50.26      4.53 o
  11   9   0       60.21       56.47      4.85 o
  12   9   0       40.22       37.07      4.04 o
   0  10   0      443.07      444.17      8.96 o
   1  10   0     1589.04     1582.30     13.78 o
   2  10   0      673.29      624.42      9.36 o
   3  10   0        3.01        2.10      0.86 o
   4  10   0      829.96      775.22     10.98 o
   5  10   0      461.52      428.00      8.16 o
   6  10   0      188.18      171.56      5.22 o
   7  10   0        0.73        0.17      0.90 o
   8  10   0        5.67        1.63      1.01 o
   9  10   0       52.40       51.31      4.73 o
  10  10   0       46.18       49.40      4.53 o
  11  10   0       52.76       56.48      5.10 o
   1  11   0     1274.77     1292.24     14.61 o
   2  11   0      157.46      152.22      4.77 o
   3  11   0       44.99       47.99      3.21 o
   4  11   0       66.58       65.73      3.74 o
   5  11   0      301.59      268.40      6.69 o
   6  11   0      370.17      310.71      8.27 o
   7  11   0       20.36       19.72      2.34 o
   8  11   0        0.02        0.00      1.88 o
   9  11   0       17.85       16.34      2.58 o
  10  11   0       44.54       56.27      4.94 o
   0  12   0       50.80       52.47      6.28 o
   1  12   0        1.23        5.35      1.56 o
   2  12   0       25.70       25.75      2.41 o
   3  12   0      260.83      251.38      6.55 o
   4  12   0       73.12       70.13      3.99 o
   5  12   0        1.33        1.15      1.10 o
   6  12   0        6.53       11.69      1.84 o
   7  12   0      169.24      165.14      7.00 o
   8  12   0       83.55       71.22      5.52 o
   9  12   0       75.33       78.45      5.78 o
   1  13   0       26.03       25.81      3.43 o
   2  13   0       28.68       26.50      3.17 o
   3  13   0       11.09       15.60      2.21 o
   4  13   0        0.23        0.85      1.43 o
   5  13   0       23.48       23.44      2.64 o
   6  13   0       10.99       20.65      2.60 o
   7  13   0       48.45       45.96      4.51 o
   8  13   0       36.51       34.20      3.95 o
   0  14   0        6.95       15.07      3.26 o
   1  14   0       14.98       14.92      2.43 o
   2  14   0       10.10       12.31      2.16 o
   3  14   0       13.40       12.68      2.42 o
   4  14   0       80.94       83.72      5.71 o
   5  14   0       19.06       21.65      2.59 o
   6  14   0       15.45       16.04      2.40 o
   1  15   0       14.68       11.85      2.40 o
   2  15   0        7.10        4.13      2.75 o
   3  15   0       29.83       34.98      4.32 o
 -15   1   1       16.83       24.63      3.51 o
 -14   1   1       61.06       74.20      5.17 o
 -13   1   1       37.26       42.79      3.49 o
 -12   1   1      114.53      107.56      4.45 o
 -11   1   1      574.30      531.10      8.53 o
 -10   1   1      511.57      497.18      7.09 o
  -9   1   1      283.59      240.27      4.50 o
  -8   1   1     1852.59     1868.04     13.55 o
  -7   1   1       25.99       15.73      1.16 o
  -6   1   1      134.15      192.07      3.21 o
  -5   1   1     1460.97     1447.85      9.49 o
  -4   1   1     2862.56     2963.91     15.88 o
  -3   1   1       10.46        4.71      0.51 o
  -2   1   1     2546.29     2620.23     13.94 o
  -1   1   1       75.63       92.12      2.12 o
   0   1   1     2887.35     3068.96     25.56 o
   1   1   1     1679.52     1711.74      9.37 o
   2   1   1       61.97       51.32      1.09 o
   3   1   1      328.44      329.22      3.39 o
   4   1   1      492.94      536.71      4.93 o
   5   1   1     3023.39     3261.47     16.63 o
   6   1   1      177.22      156.30      3.18 o
   7   1   1      216.96      219.29      4.16 o
   8   1   1        4.68        4.26      0.58 o
   9   1   1      402.82      389.91      6.33 o
  10   1   1      212.44      186.15      4.17 o
  11   1   1        0.37        2.91      1.13 o
  12   1   1        0.03        0.11      0.89 o
  13   1   1        0.00        2.56      1.29 o
  14   1   1        0.78        4.82      1.99 o
 -15   2   1        0.71        2.21      3.45 o
 -14   2   1      132.38      139.80      6.19 o
 -13   2   1      179.07      172.29      5.96 o
 -12   2   1      254.91      260.38      6.27 o
 -11   2   1       98.49      118.87      4.04 o
 -10   2   1       21.39       24.34      2.04 o
  -9   2   1        2.78        2.35      0.68 o
  -8   2   1      220.32      204.86      3.55 o
  -7   2   1      154.26      157.93      2.89 o
  -6   2   1      367.11      367.75      4.22 o
  -5   2   1     3917.12     4065.79     22.25 o
  -4   2   1       30.65       39.57      1.30 o
  -3   2   1      680.08      674.39      6.20 o
  -2   2   1     5194.83     5389.83     22.25 o
  -1   2   1      164.97      184.77      2.25 o
   0   2   1      494.04      495.21      3.72 o
   1   2   1     7670.22     7877.96     43.82 o
   2   2   1      100.64      104.27      1.90 o
   3   2   1     2291.79     2358.95     12.08 o
   4   2   1     3233.92     3272.45     21.44 o
   5   2   1      284.63      264.34      3.67 o
   6   2   1      636.08      582.78      6.03 o
   7   2   1      169.14      136.34      3.17 o
   8   2   1      280.06      263.31      4.45 o
   9   2   1      101.44      102.93      2.94 o
  10   2   1      771.07      773.05      8.96 o
  11   2   1      575.75      528.92      9.93 o
  12   2   1      530.46      511.63     10.33 o
  13   2   1       77.97      106.66      6.16 o
  14   2   1       24.21       30.34      3.87 o
 -15   3   1        2.60        1.71      2.38 o
 -14   3   1        0.34        0.89      1.38 o
 -13   3   1       97.58       97.65      5.43 o
 -12   3   1      329.41      317.40      7.09 o
 -11   3   1       79.77       68.05      3.27 o
 -10   3   1      124.87      128.76      4.04 o
  -9   3   1       47.00       56.51      2.26 o
  -8   3   1       30.19       38.72      1.65 o
  -7   3   1      107.61       95.64      2.19 o
  -6   3   1       10.27       19.50      0.97 o
  -5   3   1       41.42       46.35      1.21 o
  -4   3   1     1351.25     1330.08      9.29 o
  -3   3   1       71.47       76.93      1.79 o
  -2   3   1      552.89      569.25      4.44 o
  -1   3   1      976.26      938.67      6.40 o
   0   3   1      216.55      216.80      3.01 o
   1   3   1       14.18       18.48      1.01 o
   2   3   1      718.99      763.86      6.41 o
   3   3   1      408.82      438.37      4.87 o
   4   3   1      288.48      279.16      3.47 o
   5   3   1      259.72      238.68      3.45 o
   6   3   1      173.26      175.14      3.15 o
   7   3   1        0.59        1.86      0.50 o
   8   3   1        1.80        2.39      0.54 o
   9   3   1        1.28        3.43      0.69 o
  10   3   1       78.42       70.71      3.96 o
  11   3   1      179.66      175.44      5.68 o
  12   3   1       19.30       21.87      3.32 o
  13   3   1        4.19        2.94      1.63 o
  14   3   1       24.96       26.96      4.82 o
 -15   4   1       13.48       17.58      2.93 o
 -14   4   1        3.18        5.51      1.79 o
 -13   4   1        0.12        0.03      1.14 o
 -12   4   1      236.01      233.37      6.93 o
 -11   4   1      381.15      381.75      8.63 o
 -10   4   1      918.06      867.05     12.73 o
  -9   4   1      288.87      268.36      6.50 o
  -8   4   1       43.16       44.84      2.26 o
  -7   4   1      140.15      132.04      3.42 o
  -6   4   1     1250.74     1239.71     10.08 o
  -5   4   1      851.22      892.99      8.01 o
  -4   4   1      605.31      590.55      7.27 o
  -3   4   1        0.11        0.71      0.32 o
  -2   4   1     3786.97     4062.34     18.44 o
  -1   4   1      408.25      428.48      4.12 o
   0   4   1     4509.14     4745.56     24.52 o
   1   4   1      844.42      920.31      6.93 o
   2   4   1       81.62       78.36      1.98 o
   3   4   1     1801.35     1826.24     11.99 o
   4   4   1     1578.34     1681.53     11.87 o
   5   4   1      660.39      676.82      6.26 o
   6   4   1       40.23       33.24      1.52 o
   7   4   1      268.55      251.84      4.65 o
   8   4   1      299.81      287.94      5.34 o
   9   4   1     1661.70     1631.39     17.82 o
  10   4   1       23.91       18.62      2.20 o
  11   4   1       46.45       44.15      3.40 o
  12   4   1       42.51       53.36      4.33 o
  13   4   1       52.17       53.82      4.53 o
  14   4   1       48.26       59.27      5.65 o
 -14   5   1      100.02       99.13      7.27 o
 -13   5   1      114.83      118.14      5.25 o
 -12   5   1      155.21      148.14      5.57 o
 -11   5   1        1.07        2.82      1.28 o
 -10   5   1       66.33       68.19      3.84 o
  -9   5   1      304.44      285.47      6.09 o
  -8   5   1      124.26      118.33      3.65 o
  -7   5   1      514.15      511.62      6.67 o
  -6   5   1      190.00      234.14      4.21 o
  -5   5   1       74.75       71.92      2.18 o
  -4   5   1     1090.20     1214.94      9.81 o
  -3   5   1     3404.63     3752.18     20.19 o
  -2   5   1     1013.52     1087.19      7.66 o
  -1   5   1       56.71       64.98      1.64 o
   0   5   1     1460.49     1571.64     10.62 o
   1   5   1      396.47      460.29      5.36 o
   2   5   1      269.11      379.23      4.93 o
   3   5   1       76.91       89.53      2.38 o
   4   5   1     2065.47     2262.93     14.84 o
   5   5   1        0.14        1.97      0.49 o
   6   5   1        1.15        3.13      0.52 o
   7   5   1        5.36        5.83      0.77 o
   8   5   1      137.38      119.85      3.84 o
   9   5   1      502.88      476.27      9.27 o
  10   5   1        5.81        6.05      1.38 o
  11   5   1        0.03        2.60      1.10 o
  12   5   1       56.20       56.44      4.66 o
  13   5   1        3.69        0.74      1.40 o
 -14   6   1        2.43        4.13      1.93 o
 -13   6   1        1.36        0.00      2.02 o
 -12   6   1       31.56       37.10      3.39 o
 -11   6   1        0.24        0.36      0.98 o
 -10   6   1        9.22        6.28      1.60 o
  -9   6   1      552.83      539.57      9.95 o
  -8   6   1        2.80        5.02      0.92 o
  -7   6   1        8.42       12.42      1.38 o
  -6   6   1      582.07      562.44      7.11 o
  -5   6   1      272.20      288.01      4.76 o
  -4   6   1     3583.99     3994.45     22.38 o
  -3   6   1        4.66       10.56      1.04 o
  -2   6   1       84.45       93.38      2.10 o
  -1   6   1      141.56      158.21      2.80 o
   0   6   1       92.67       94.66      2.33 o
   1   6   1      765.62      864.26      8.47 o
   2   6   1     2008.07     2238.56     14.25 o
   3   6   1     1605.80     1803.57     13.13 o
   4   6   1      286.53      281.73      4.77 o
   5   6   1      231.64      230.05      4.42 o
   6   6   1      148.36      153.86      4.13 o
   7   6   1      499.46      501.46      8.19 o
   8   6   1      194.08      183.88      5.68 o
   9   6   1       20.42       17.97      2.16 o
  10   6   1       22.87       25.64      2.60 o
  11   6   1       10.02       13.26      2.76 o
  12   6   1        9.55       14.79      2.30 o
  13   6   1        0.40        4.33      1.61 o
 -14   7   1       19.60       26.60      3.44 o
 -13   7   1       90.89       94.68      6.18 o
 -12   7   1      107.21      113.04      5.48 o
 -11   7   1      364.08      355.31      9.04 o
 -10   7   1       42.36       44.84      3.58 o
  -9   7   1       95.29      103.54      4.43 o
  -8   7   1      203.34      194.01      5.92 o
  -7   7   1      262.72      246.33      6.30 o
  -6   7   1      489.31      509.05      7.06 o
  -5   7   1        8.05        5.35      0.84 o
  -4   7   1        6.10        8.23      0.95 o
  -3   7   1       22.06       25.04      1.24 o
  -2   7   1        8.31        5.63      0.60 o
  -1   7   1      145.05      153.06      2.99 o
   0   7   1       46.51       48.36      1.68 o
   1   7   1      147.07      160.77      3.32 o
   2   7   1       16.26        8.13      0.74 o
   3   7   1       78.52       95.88      2.99 o
   4   7   1      288.48      286.54      5.02 o
   5   7   1      198.10      208.68      4.93 o
   6   7   1      365.85      360.30      6.81 o
   7   7   1       45.75       46.00      3.70 o
   8   7   1      201.45      184.70      5.88 o
   9   7   1      119.28      129.98      5.07 o
  10   7   1       49.18       52.30      4.41 o
  11   7   1       12.01       12.52      2.26 o
  12   7   1        5.67        4.21      1.62 o
  13   7   1        0.55        0.25      2.11 o
 -13   8   1       82.77       91.88      6.29 o
 -12   8   1        0.40        2.06      1.75 o
 -11   8   1        2.69        1.93      1.82 o
 -10   8   1      102.96       97.00      4.86 o
  -9   8   1      147.64      141.02      5.30 o
  -8   8   1      102.98       99.71      4.29 o
  -7   8   1      256.38      217.68      6.05 o
  -6   8   1       41.34       31.29      2.35 o
  -5   8   1      145.67      139.43      3.89 o
  -4   8   1      320.54      288.39      5.19 o
  -3   8   1      225.21      222.65      4.47 o
  -2   8   1      463.01      463.58      5.77 o
  -1   8   1      903.75      904.90      8.44 o
   0   8   1      669.43      677.54      7.07 o
   1   8   1       71.60       68.54      2.07 o
   2   8   1      182.09      157.20      3.67 o
   3   8   1      511.88      519.61      7.63 o
   4   8   1       64.52       59.18      3.28 o
   5   8   1      284.45      259.31      5.85 o
   6   8   1      507.06      521.66      8.76 o
   7   8   1      516.78      485.63      9.65 o
   8   8   1      494.23      448.31      9.68 o
   9   8   1      141.98      148.05      5.61 o
  10   8   1       11.29       13.25      2.20 o
  11   8   1      113.56      113.76      6.19 o
  12   8   1      226.04      242.46      9.12 o
 -12   9   1      124.50      146.13      6.95 o
 -11   9   1        3.49        4.56      1.35 o
 -10   9   1       69.47       70.72      4.61 o
  -9   9   1      209.04      216.68      6.90 o
  -8   9   1       16.04       15.07      2.09 o
  -7   9   1      180.88      180.49      5.86 o
  -6   9   1       78.80       78.85      4.12 o
  -5   9   1       38.96       40.47      2.72 o
  -4   9   1       66.49       66.65      2.99 o
  -3   9   1       73.20       71.44      2.70 o
  -2   9   1        1.07        0.42      0.51 o
  -1   9   1       23.55       28.09      1.66 o
   0   9   1      222.28      219.66      4.09 o
   1   9   1        4.20        4.59      0.88 o
   2   9   1      128.65      124.33      3.41 o
   3   9   1       57.21       51.46      2.98 o
   4   9   1       59.65       54.14      3.48 o
   5   9   1       80.97       84.12      4.26 o
   6   9   1        0.24        4.12      1.14 o
   7   9   1        0.75        0.55      0.95 o
   8   9   1      161.99      167.24      6.82 o
   9   9   1        1.35        1.69      1.16 o
  10   9   1       23.74       32.96      3.78 o
  11   9   1       64.13       78.18      5.84 o
 -12  10   1        2.14        4.54      1.59 o
 -11  10   1        1.12        0.00      1.95 o
 -10  10   1        0.47        1.28      1.31 o
  -9  10   1        1.81        2.79      1.20 o
  -8  10   1      334.65      310.20      9.25 o
  -7  10   1       88.61       73.61      4.39 o
  -6  10   1       29.50       32.63      2.99 o
  -5  10   1       20.69       26.46      2.31 o
  -4  10   1       17.41       20.62      2.01 o
  -3  10   1      885.06      862.99     11.14 o
  -2  10   1       50.74       46.62      2.55 o
  -1  10   1       13.73       16.81      1.50 o
   0  10   1      115.32      113.54      3.80 o
   1  10   1      759.47      706.83      8.92 o
   2  10   1       87.44      106.17      3.85 o
   3  10   1      109.26       99.21      3.77 o
   4  10   1      149.02      164.47      5.00 o
   5  10   1       23.64       22.17      2.40 o
   6  10   1      471.67      440.18      9.75 o
   7  10   1       76.28       78.74      4.70 o
   8  10   1       15.27       18.57      2.69 o
   9  10   1        3.98        6.34      1.69 o
  10  10   1       11.33       11.38      1.97 o
  11  10   1        0.29        0.20      1.47 o
 -11  11   1       22.73       24.26      3.23 o
 -10  11   1       55.72       61.96      4.63 o
  -9  11   1       54.52       52.67      4.23 o
  -8  11   1      143.97      149.38      5.78 o
  -7  11   1       89.25       95.06      4.93 o
  -6  11   1      268.56      256.78      7.38 o
  -5  11   1       16.24       28.18      2.73 o
  -4  11   1      262.75      255.96      6.31 o
  -3  11   1       93.15       92.40      3.84 o
  -2  11   1        9.97       12.27      1.73 o
  -1  11   1      121.55      121.77      4.19 o
   0  11   1        0.36        1.79      0.88 o
   1  11   1      705.06      713.73     12.25 o
   2  11   1        0.01        0.06      0.80 o
   3  11   1       41.56       43.16      3.07 o
   4  11   1        7.84       16.02      1.90 o
   5  11   1        0.07        4.66      1.28 o
   6  11   1        0.34        2.24      1.17 o
   7  11   1        8.28        9.87      1.68 o
   8  11   1        0.76        0.88      1.86 o
   9  11   1        1.51        3.03      2.37 o
  10  11   1        0.63        2.08      1.82 o
  -9  12   1       50.03       49.86      4.09 o
  -8  12   1       19.40       18.59      3.20 o
  -7  12   1        0.50        1.28      1.16 o
  -6  12   1       53.24       52.70      4.04 o
  -5  12   1        9.94        7.80      1.53 o
  -4  12   1       17.10       19.59      2.33 o
  -3  12   1       10.14       13.32      1.91 o
  -2  12   1        7.01        8.10      1.58 o
  -1  12   1     1563.02     1482.96     17.94 o
   0  12   1      221.45      223.18      6.87 o
   1  12   1        2.83        4.87      1.54 o
   2  12   1       26.48       32.19      2.73 o
   3  12   1        0.04        3.15      0.91 o
   4  12   1      155.98      140.59      5.54 o
   5  12   1       13.16       15.71      2.14 o
   6  12   1       18.39       24.30      2.75 o
   7  12   1       50.35       48.33      4.41 o
   8  12   1       63.87       70.09      5.57 o
  -8  13   1        6.57        3.71      1.47 o
  -7  13   1        8.12        9.32      1.92 o
  -6  13   1       19.47       18.13      2.34 o
  -5  13   1        0.06        1.14      1.36 o
  -4  13   1        4.39        2.61      1.42 o
  -3  13   1       41.07       49.14      3.99 o
  -2  13   1       17.99       17.95      2.30 o
  -1  13   1        1.62        4.13      1.67 o
   0  13   1        1.25        0.00      2.33 o
   1  13   1       67.18       61.74      4.85 o
   2  13   1        8.43        5.41      1.60 o
   3  13   1        1.61        0.24      1.14 o
   4  13   1       54.24       52.29      4.12 o
   5  13   1       11.62       12.93      2.34 o
   6  13   1        0.96        0.31      2.51 o
   7  13   1        1.64        2.44      1.92 o
  -6  14   1       34.82       41.89      4.08 o
  -5  14   1       22.77       29.25      3.52 o
  -4  14   1       88.60       86.97      5.90 o
  -3  14   1       63.27       63.65      6.24 o
  -2  14   1       61.05       51.48      4.71 o
  -1  14   1      104.21      119.34      6.53 o
   0  14   1      139.63      136.83      6.60 o
   1  14   1       97.82      102.32      6.14 o
   2  14   1      178.84      201.14      7.99 o
   3  14   1       74.44       97.39      6.27 o
   4  14   1       46.77       51.16      4.93 o
   5  14   1       70.74       90.49      5.61 o
  -3  15   1        3.80        3.32      1.77 o
  -2  15   1        0.06        1.82      2.78 o
  -1  15   1       11.93       15.56      2.55 o
   0  15   1       19.27       23.47      2.79 o
   1  15   1       29.02       44.09      5.85 o
   2  15   1        0.27        2.56      2.17 o
 -15   0   2        1.54        0.00      3.43 o
 -14   0   2       60.83       64.19      7.24 o
 -13   0   2       25.33       33.21      6.92 o
 -12   0   2        5.79        7.81      2.26 o
 -11   0   2      102.26      105.65      5.37 o
 -10   0   2      209.11      196.82      6.81 o
  -9   0   2        0.73        1.49      0.81 o
  -8   0   2       43.79       45.60      2.33 o
  -7   0   2      872.44      874.96     11.84 o
  -6   0   2     2441.28     2662.34     20.03 o
  -5   0   2       87.08       80.02      2.94 o
  -4   0   2      621.29      594.33      7.05 o
  -3   0   2     5692.30     5933.39     35.46 o
  -2   0   2    55618.55    52242.80    276.39 o
  -1   0   2    43711.98    41918.18    258.14 o
   0   0   2     2293.99     2628.83     30.56 o
   1   0   2      253.38      238.31      4.37 o
   2   0   2      329.53      323.85      4.91 o
   3   0   2     4270.72     4033.15     94.20 o
   4   0   2       69.43       65.67      4.06 o
   5   0   2      181.82      142.87      3.99 o
   6   0   2       10.89       10.08      1.27 o
   7   0   2       92.11       66.86      2.99 o
   8   0   2      111.16      104.09      4.13 o
   9   0   2      180.10      175.94      6.93 o
  10   0   2      234.79      209.51      7.84 o
  11   0   2      114.08      114.10      7.44 o
  12   0   2      306.60      328.23     13.93 o
  13   0   2       62.12       68.94      7.06 o
 -15   1   2        5.02       11.70      2.65 o
 -14   1   2       31.85       28.34      3.47 o
 -13   1   2      189.45      190.20      6.38 o
 -12   1   2        3.13        4.96      1.32 o
 -11   1   2       19.74       25.33      2.57 o
 -10   1   2      155.92      158.14      3.89 o
  -9   1   2       71.74       58.05      2.28 o
  -8   1   2      619.96      655.79      6.42 o
  -7   1   2      741.31      737.48      6.46 o
  -6   1   2       84.25       82.88      1.79 o
  -5   1   2      204.36      207.63      2.70 o
  -4   1   2       87.16      101.45      2.23 o
  -3   1   2      417.92      461.69      4.20 o
  -2   1   2     1552.45     1592.83     10.60 o
  -1   1   2       26.93       19.39      0.94 o
   0   1   2    20038.98    21626.50     91.60 o
   1   1   2     1196.10     1258.29     10.14 o
   2   1   2     1169.57     1245.92      9.16 o
   3   1   2       87.35       83.08      1.76 o
   4   1   2       10.52        9.92      0.75 o
   5   1   2     1451.21     1644.12     11.30 o
   6   1   2      147.55      152.46      3.11 o
   7   1   2        0.29        0.88      0.40 o
   8   1   2        2.54        3.54      0.70 o
   9   1   2       42.52       40.12      2.42 o
  10   1   2       91.75       81.16      4.09 o
  11   1   2        5.35        5.21      1.34 o
  12   1   2        5.11        8.58      1.51 o
  13   1   2       25.73       25.61      3.86 o
 -15   2   2       11.93        8.62      2.04 o
 -14   2   2        2.25        4.88      1.56 o
 -13   2   2       41.62       47.13      3.77 o
 -12   2   2       43.39       43.97      3.49 o
 -11   2   2       52.58       55.02      3.68 o
 -10   2   2      265.82      258.52      5.67 o
  -9   2   2       31.39       34.13      1.89 o
  -8   2   2        5.84        7.44      0.85 o
  -7   2   2        1.98        2.41      0.47 o
  -6   2   2      491.77      503.59      5.68 o
  -5   2   2       16.76       14.68      1.08 o
  -4   2   2      351.57      388.20      5.97 o
  -3   2   2       14.47       18.89      1.14 o
  -2   2   2     2198.69     2238.47     13.93 o
  -1   2   2       12.73       16.73      0.96 o
   0   2   2      261.59      266.03      3.14 o
   1   2   2      908.97      897.48      7.53 o
   2   2   2     1546.83     1541.88     11.35 o
   3   2   2        1.10        0.68      0.38 o
   4   2   2      793.93      755.22      6.52 o
   5   2   2       41.43       39.37      1.51 o
   6   2   2      158.88      155.31      3.14 o
   7   2   2      415.06      409.61      6.21 o
   8   2   2       32.79       38.43      2.27 o
   9   2   2       37.55       37.40      2.66 o
  10   2   2      341.30      303.01      7.73 o
  11   2   2       46.80       50.13      3.72 o
  12   2   2        2.06        4.44      1.85 o
  13   2   2       44.19       37.24      3.83 o
 -15   3   2       60.74       62.21      7.86 o
 -14   3   2      238.62      228.11      7.64 o
 -13   3   2      131.81      132.06      5.36 o
 -12   3   2       93.65       92.89      4.43 o
 -11   3   2      168.67      163.02      5.43 o
 -10   3   2      517.16      490.27      9.28 o
  -9   3   2     1012.30      946.06     12.57 o
  -8   3   2     1180.02     1115.68     16.38 o
  -7   3   2     1146.81     1207.49     10.13 o
  -6   3   2      973.92      963.61      8.36 o
  -5   3   2      888.92      841.26      7.44 o
  -4   3   2     1612.46     1574.28     10.88 o
  -3   3   2      354.22      336.32      3.64 o
  -2   3   2      155.90      152.85      2.61 o
  -1   3   2     1284.36     1280.62      8.98 o
   0   3   2       40.31       33.92      1.15 o
   1   3   2       12.89       10.73      0.60 o
   2   3   2      203.56      203.11      3.92 o
   3   3   2      244.64      238.27      3.17 o
   4   3   2        4.46       10.14      0.85 o
   5   3   2        0.02        6.26      0.62 o
   6   3   2        8.84       16.42      1.27 o
   7   3   2       41.95       50.24      2.67 o
   8   3   2       79.66       80.34      3.25 o
   9   3   2      200.70      211.54      5.55 o
  10   3   2        0.03        0.25      0.82 o
  11   3   2        8.49       10.19      1.88 o
  12   3   2       29.31       26.39      3.13 o
  13   3   2        1.65        2.00      2.33 o
 -15   4   2        4.91        5.38      2.83 o
 -14   4   2       25.92       30.22      3.47 o
 -13   4   2        1.62        1.12      1.72 o
 -12   4   2      297.24      302.17      7.11 o
 -11   4   2      112.52      120.94      4.24 o
 -10   4   2      131.44      147.80      4.49 o
  -9   4   2       99.73      102.80      3.57 o
  -8   4   2       27.49       36.59      2.63 o
  -7   4   2       22.24       24.36      1.89 o
  -6   4   2      286.12      266.39      3.16 o
  -5   4   2        4.06        4.43      0.67 o
  -4   4   2      235.26      243.34      3.20 o
  -3   4   2      393.96      399.37      4.35 o
  -2   4   2      115.32      109.38      2.18 o
  -1   4   2       48.17       36.53      1.28 o
   0   4   2       37.64       39.26      1.32 o
   1   4   2       58.69       63.52      1.52 o
   2   4   2       87.30       77.74      2.01 o
   3   4   2      842.04      885.51      8.05 o
   4   4   2       11.51       20.06      1.65 o
   5   4   2      716.40      711.71      7.81 o
   6   4   2      939.78      933.61     11.06 o
   7   4   2     1555.40     1525.10     14.94 o
   8   4   2      438.82      462.78      8.15 o
   9   4   2      162.46      176.64      5.71 o
  10   4   2       71.91       77.44      4.36 o
  11   4   2       65.88       68.66      4.42 o
  12   4   2       81.51       89.91      5.84 o
  13   4   2        4.40        2.82      2.71 o
 -14   5   2        1.63        1.94      2.04 o
 -13   5   2       27.06       21.40      2.94 o
 -12   5   2       26.62       26.98      2.90 o
 -11   5   2       20.39       20.57      2.15 o
 -10   5   2      702.34      686.88     10.34 o
  -9   5   2      113.41      124.03      4.03 o
  -8   5   2        5.91       12.15      1.37 o
  -7   5   2      116.81      133.40      3.86 o
  -6   5   2      313.35      331.76      5.98 o
  -5   5   2      430.11      434.10      5.65 o
  -4   5   2       95.69      126.72      2.88 o
  -3   5   2      445.98      460.34      4.98 o
  -2   5   2       17.21       15.79      1.02 o
  -1   5   2       24.21       34.19      1.46 o
   0   5   2      283.10      264.38      3.64 o
   1   5   2      726.13      814.74      6.70 o
   2   5   2      311.97      321.17      4.72 o
   3   5   2        3.65        4.49      0.85 o
   4   5   2      295.63      317.39      5.03 o
   5   5   2      401.14      399.47      7.38 o
   6   5   2      114.47      110.58      3.60 o
   7   5   2      912.35      927.37     11.65 o
   8   5   2       48.82       52.20      3.52 o
   9   5   2        0.21        0.00      0.90 o
  10   5   2       11.13        9.14      1.62 o
  11   5   2       27.43       26.26      2.67 o
  12   5   2        9.45       11.05      2.15 o
  13   5   2       10.35        7.32      2.83 o
 -14   6   2        8.71       10.33      2.28 o
 -13   6   2       19.10       13.65      2.27 o
 -12   6   2       47.47       46.60      3.81 o
 -11   6   2      272.58      251.61      7.56 o
 -10   6   2      118.24      107.55      4.67 o
  -9   6   2      286.96      267.23      6.92 o
  -8   6   2        5.25       12.88      1.49 o
  -7   6   2       53.58       47.58      2.73 o
  -6   6   2       18.12       14.03      1.45 o
  -5   6   2     2415.48     2413.94     16.55 o
  -4   6   2      170.85      194.61      3.88 o
  -3   6   2       87.54       72.16      1.92 o
  -2   6   2       12.60        8.74      0.78 o
  -1   6   2        2.02        5.48      0.67 o
   0   6   2       48.58       67.67      2.00 o
   1   6   2     1195.90     1232.51      9.12 o
   2   6   2     1924.85     2050.75     14.61 o
   3   6   2        7.44        9.45      1.31 o
   4   6   2      749.59      766.90      9.40 o
   5   6   2       23.48       22.89      1.95 o
   6   6   2     1541.86     1492.39     15.07 o
   7   6   2      572.37      569.17     10.45 o
   8   6   2        5.61        4.90      1.35 o
   9   6   2      271.47      270.12      7.55 o
  10   6   2      165.49      174.07      6.22 o
  11   6   2       99.69       95.88      4.99 o
  12   6   2       13.20       10.65      1.96 o
 -14   7   2      138.32      166.94      7.52 o
 -13   7   2      167.95      169.35      6.57 o
 -12   7   2       82.15       92.56      5.36 o
 -11   7   2        0.09        3.05      1.17 o
 -10   7   2      203.19      206.76      6.61 o
  -9   7   2      396.46      421.20      9.35 o
  -8   7   2      824.92      760.58     10.60 o
  -7   7   2        2.38        1.73      0.84 o
  -6   7   2      237.45      226.09      5.27 o
  -5   7   2      666.89      656.54      8.04 o
  -4   7   2      157.19      149.36      3.56 o
  -3   7   2      614.77      602.67      6.43 o
  -2   7   2      558.78      552.21      6.15 o
  -1   7   2      256.13      243.04      3.93 o
   0   7   2      119.91      117.30      2.82 o
   1   7   2      214.15      184.82      3.93 o
   2   7   2      119.96      117.40      3.18 o
   3   7   2      164.14      167.56      4.21 o
   4   7   2      247.20      249.44      5.57 o
   5   7   2       32.88       33.52      2.54 o
   6   7   2      226.78      216.60      6.27 o
   7   7   2       63.80       54.06      3.81 o
   8   7   2      798.47      776.79     13.09 o
   9   7   2        0.14        0.20      1.29 o
  10   7   2        0.36        2.83      1.21 o
  11   7   2        0.58        1.51      2.17 o
  12   7   2        6.15       10.28      2.03 o
 -13   8   2       22.45       25.99      2.81 o
 -12   8   2       22.21       25.16      2.98 o
 -11   8   2       27.13       31.79      3.09 o
 -10   8   2       16.10       19.43      2.53 o
  -9   8   2      192.62      192.80      6.36 o
  -8   8   2       38.92       40.05      3.28 o
  -7   8   2      223.22      194.47      5.28 o
  -6   8   2      100.27       86.34      3.47 o
  -5   8   2       27.30       29.92      2.26 o
  -4   8   2      373.76      356.67      6.00 o
  -3   8   2       18.88       17.00      1.39 o
  -2   8   2      204.32      228.39      4.08 o
  -1   8   2      275.17      281.17      4.48 o
   0   8   2       24.18       23.37      2.21 o
   1   8   2       45.75       41.99      2.05 o
   2   8   2        4.91        3.06      0.93 o
   3   8   2        1.40        4.63      0.75 o
   4   8   2       31.38       32.29      2.39 o
   5   8   2       53.21       68.69      4.00 o
   6   8   2      311.58      291.95      7.57 o
   7   8   2        0.03        1.07      1.02 o
   8   8   2       38.29       26.76      2.90 o
   9   8   2        0.22        2.12      1.08 o
  10   8   2        4.61        8.66      1.75 o
  11   8   2        1.44        4.70      1.54 o
 -12   9   2      104.92      110.92      5.92 o
 -11   9   2      158.12      151.84      6.17 o
 -10   9   2       14.88       17.55      2.31 o
  -9   9   2        4.37        5.85      1.63 o
  -8   9   2       22.64       22.65      2.59 o
  -7   9   2        1.39        4.24      1.80 o
  -6   9   2      103.28       84.89      4.36 o
  -5   9   2       57.67       59.53      3.15 o
  -4   9   2      386.15      377.65      6.45 o
  -3   9   2      204.46      196.22      4.48 o
  -2   9   2      133.07      125.50      3.48 o
  -1   9   2      646.18      621.98      8.03 o
   0   9   2      317.95      321.63      5.79 o
   1   9   2       48.43       50.98      2.38 o
   2   9   2      361.33      340.90      6.73 o
   3   9   2       33.92       34.92      2.51 o
   4   9   2      236.31      224.19      6.49 o
   5   9   2      120.18      124.51      4.95 o
   6   9   2      195.08      174.99      6.08 o
   7   9   2        0.12        0.00      1.03 o
   8   9   2       20.27       16.28      2.16 o
   9   9   2        5.78        4.78      1.30 o
  10   9   2        1.77        3.15      1.23 o
 -12  10   2        0.41        1.43      1.36 o
 -11  10   2        8.64       10.31      2.98 o
 -10  10   2        2.78        0.46      1.10 o
  -9  10   2       44.02       37.61      3.43 o
  -8  10   2       29.58       32.35      3.09 o
  -7  10   2       88.60       79.38      4.39 o
  -6  10   2      487.60      460.14      9.59 o
  -5  10   2       38.46       35.23      3.01 o
  -4  10   2        0.05        2.57      1.00 o
  -3  10   2      648.04      632.32      8.88 o
  -2  10   2      246.53      250.92      5.95 o
  -1  10   2      382.44      366.63      7.20 o
   0  10   2     1044.80     1051.47     11.44 o
   1  10   2        0.95        3.29      0.82 o
   2  10   2      115.94      114.77      3.67 o
   3  10   2      445.39      418.01      9.11 o
   4  10   2      138.79      130.35      5.20 o
   5  10   2        7.12        8.12      1.47 o
   6  10   2       77.00       59.47      4.30 o
   7  10   2        6.11       12.43      2.19 o
   8  10   2       15.19       18.61      2.33 o
   9  10   2       68.11       61.54      4.66 o
  10  10   2       73.45       95.34      6.72 o
 -11  11   2       18.90       23.95      2.76 o
 -10  11   2        0.35        0.23      1.44 o
  -9  11   2       18.63       12.00      2.90 o
  -8  11   2        9.36        4.74      1.45 o
  -7  11   2      315.84      283.79      8.02 o
  -6  11   2        4.50        6.73      1.78 o
  -5  11   2      287.77      276.62      7.44 o
  -4  11   2       43.94       49.55      4.09 o
  -3  11   2      572.24      552.48     10.56 o
  -2  11   2      260.77      279.12      6.64 o
  -1  11   2      710.34      695.34     10.62 o
   0  11   2      507.56      503.59      8.95 o
   1  11   2       14.54       15.98      2.14 o
   2  11   2       14.33       17.74      2.30 o
   3  11   2       17.56       18.55      2.29 o
   4  11   2      686.01      603.25     11.93 o
   5  11   2       50.21       44.66      3.73 o
   6  11   2        0.00        0.96      1.22 o
   7  11   2        0.01        1.49      1.13 o
   8  11   2       33.56       34.64      3.24 o
   9  11   2       38.29       46.98      4.69 o
  -9  12   2       54.61       47.08      3.94 o
  -8  12   2        6.13        5.27      1.52 o
  -7  12   2        4.87        4.58      1.44 o
  -6  12   2        4.52        4.76      1.42 o
  -5  12   2       17.80       17.20      2.60 o
  -4  12   2       30.65       32.78      3.39 o
  -3  12   2       20.40       24.48      2.98 o
  -2  12   2        0.37        1.39      1.18 o
  -1  12   2        0.60        2.02      1.03 o
   0  12   2        0.27        0.76      1.13 o
   1  12   2      185.41      179.54      7.21 o
   2  12   2      252.74      239.66      8.61 o
   3  12   2       50.46       57.40      4.19 o
   4  12   2        0.70        0.72      1.09 o
   5  12   2       93.06       97.30      5.54 o
   6  12   2      131.11      129.15      5.60 o
   7  12   2       42.32       50.88      4.30 o
  -8  13   2       73.37       80.09      5.20 o
  -7  13   2      112.08      111.71      6.31 o
  -6  13   2       98.04       83.72      5.93 o
  -5  13   2       53.80       56.65      4.66 o
  -4  13   2       94.25      104.67      5.72 o
  -3  13   2      128.55      127.26      6.03 o
  -2  13   2       17.76       20.81      2.63 o
  -1  13   2        2.46        4.32      1.68 o
   0  13   2        1.31        4.97      1.66 o
   1  13   2        0.24        3.82      2.36 o
   2  13   2       26.79       29.38      3.59 o
   3  13   2       36.96       44.13      4.40 o
   4  13   2       43.37       43.69      3.77 o
   5  13   2        8.10       12.44      1.91 o
   6  13   2        2.41        1.80      2.49 o
  -6  14   2       21.45       18.43      4.20 o
  -5  14   2        8.40        6.60      2.20 o
  -4  14   2        2.36        3.61      1.94 o
  -3  14   2       26.16       32.13      3.58 o
  -2  14   2        0.01        0.00      1.49 o
  -1  14   2        4.17        2.34      1.66 o
   0  14   2       19.60       27.80      4.98 o
   1  14   2        0.81        3.51      1.78 o
   2  14   2       43.14       44.96      4.47 o
   3  14   2       36.26       44.07      4.35 o
   4  14   2        1.35        5.30      1.87 o
  -2  15   2        0.26        3.33      1.85 o
  -1  15   2       26.12       20.06      3.95 o
   0  15   2        3.41        1.80      2.26 o
 -15   1   3       51.17       55.72      5.06 o
 -14   1   3       36.23       34.37      3.74 o
 -13   1   3      114.61      109.67      5.81 o
 -12   1   3      324.52      325.41      8.33 o
 -11   1   3      155.69      150.54      5.26 o
 -10   1   3      473.77      467.64      9.67 o
  -9   1   3      496.24      440.53      7.21 o
  -8   1   3        7.72        4.76      0.67 o
  -7   1   3      295.80      274.07      4.59 o
  -6   1   3     2242.18     2297.27     15.52 o
  -5   1   3     1802.03     1825.20     11.48 o
  -4   1   3       11.17       17.85      1.00 o
  -3   1   3      234.39      249.60      3.90 o
  -2   1   3     1210.77     1177.38      8.84 o
  -1   1   3     1242.65     1294.57     10.03 o
   0   1   3      102.31       92.99      2.11 o
   1   1   3       89.34       75.76      1.87 o
   2   1   3       72.29       64.46      2.22 o
   3   1   3     2437.84     2564.08     16.87 o
   4   1   3     1054.94     1121.30     10.40 o
   5   1   3        0.67        1.23      1.14 o
   6   1   3      220.95      216.41      5.25 o
   7   1   3       25.51       25.37      2.09 o
   8   1   3       47.53       41.76      3.28 o
   9   1   3        0.11        2.39      1.73 o
  10   1   3       85.50       74.82      4.58 o
  11   1   3       18.34       17.19      3.88 o
  12   1   3       45.13       44.33      4.14 o
 -15   2   3        9.24        8.78      2.04 o
 -14   2   3        0.40        4.24      1.32 o
 -13   2   3        2.12        6.72      1.38 o
 -12   2   3       23.76       24.95      2.74 o
 -11   2   3      128.01      131.62      5.11 o
 -10   2   3       94.99       91.66      4.04 o
  -9   2   3        2.93        3.90      0.90 o
  -8   2   3       54.44       47.90      2.11 o
  -7   2   3      274.58      258.05      4.60 o
  -6   2   3      101.47       92.32      2.59 o
  -5   2   3      156.40      157.29      3.40 o
  -4   2   3       81.50       91.37      2.78 o
  -3   2   3      129.73      130.70      2.81 o
  -2   2   3      496.23      505.80      5.49 o
  -1   2   3      542.58      571.52      6.05 o
   0   2   3      352.57      353.72      4.59 o
   1   2   3       26.32       22.80      1.60 o
   2   2   3      811.32      804.36      8.40 o
   3   2   3      155.24      152.50      3.50 o
   4   2   3      252.05      249.75      4.67 o
   5   2   3        5.96        3.64      0.76 o
   6   2   3      150.33      128.50      3.49 o
   7   2   3       21.79       21.62      2.31 o
   8   2   3      163.71      163.31      5.60 o
   9   2   3      403.27      393.97      9.30 o
  10   2   3      405.27      391.59      9.64 o
  11   2   3      130.41      143.92      5.80 o
  12   2   3        2.99        9.69      2.17 o
 -15   3   3       11.67       10.84      2.54 o
 -14   3   3      164.96      171.14      6.54 o
 -13   3   3       96.60       94.19      4.90 o
 -12   3   3      132.75      145.06      5.65 o
 -11   3   3        5.55        9.80      1.64 o
 -10   3   3        3.10        3.59      1.04 o
  -9   3   3       16.35       13.29      1.75 o
  -8   3   3       24.50       28.26      2.10 o
  -7   3   3       13.63       14.07      1.16 o
  -6   3   3       87.98       85.74      2.76 o
  -5   3   3       59.36       59.72      2.10 o
  -4   3   3       10.12        8.98      0.64 o
  -3   3   3      612.17      616.12      6.54 o
  -2   3   3       99.16      102.10      3.10 o
  -1   3   3       52.75       45.55      1.59 o
   0   3   3       94.84      111.00      2.40 o
   1   3   3        1.09        0.46      0.58 o
   2   3   3       92.05       89.67      2.55 o
   3   3   3       31.98       31.72      1.73 o
   4   3   3        0.91        3.34      0.60 o
   5   3   3      138.40      130.35      3.89 o
   6   3   3        0.02        0.00      0.61 o
   7   3   3        3.88        2.51      0.81 o
   8   3   3       30.04       25.62      2.69 o
   9   3   3      169.60      161.10      5.88 o
  10   3   3       36.13       35.81      3.36 o
  11   3   3       73.85       75.69      5.62 o
  12   3   3       64.25       63.20      5.48 o
 -15   4   3        4.18        3.19      2.91 o
 -14   4   3      150.63      148.69      6.14 o
 -13   4   3       28.00       36.33      3.56 o
 -12   4   3      296.97      280.18      7.94 o
 -11   4   3      133.43      126.36      5.12 o
 -10   4   3        1.41        1.13      1.56 o
  -9   4   3       28.41       33.73      2.91 o
  -8   4   3      124.23      108.51      3.67 o
  -7   4   3       93.15       89.25      3.23 o
  -6   4   3      187.46      192.15      3.81 o
  -5   4   3      152.46      164.31      3.60 o
  -4   4   3      205.11      199.57      3.22 o
  -3   4   3       66.56       52.58      1.84 o
  -2   4   3       94.02       92.22      2.42 o
  -1   4   3      679.46      675.79      6.64 o
   0   4   3       46.50       47.09      1.60 o
   1   4   3       63.99       61.00      1.67 o
   2   4   3      584.90      580.39      6.94 o
   3   4   3      481.77      500.78      7.69 o
   4   4   3       18.04       18.48      1.73 o
   5   4   3      132.74      115.30      3.76 o
   6   4   3        3.03        2.07      0.91 o
   7   4   3      547.00      544.31      9.15 o
   8   4   3      125.87      129.40      4.51 o
   9   4   3      200.26      189.04      6.43 o
  10   4   3        0.79        0.00      1.54 o
  11   4   3       26.77       24.77      3.20 o
  12   4   3       67.84       84.18      6.22 o
 -14   5   3       95.90      104.70      9.51 o
 -13   5   3      113.99      129.56      5.50 o
 -12   5   3        5.26        6.38      1.55 o
 -11   5   3      136.94      141.43      4.82 o
 -10   5   3      318.35      290.99      7.39 o
  -9   5   3      547.51      568.23      9.40 o
  -8   5   3       89.08       79.92      3.37 o
  -7   5   3       11.02        7.01      1.27 o
  -6   5   3      646.49      642.57      9.15 o
  -5   5   3     1129.51     1135.02     12.11 o
  -4   5   3     2062.36     2161.23     13.69 o
  -3   5   3      381.12      373.87      4.96 o
  -2   5   3     1622.91     1644.48     11.61 o
  -1   5   3      406.39      383.55      5.32 o
   0   5   3      239.87      194.58      3.38 o
   1   5   3        0.07        4.73      0.89 o
   2   5   3     1486.22     1441.90     13.86 o
   3   5   3     1099.60     1103.37     12.30 o
   4   5   3       29.47       28.50      2.19 o
   5   5   3       58.14       57.10      3.19 o
   6   5   3       90.69       83.03      3.67 o
   7   5   3      746.31      737.44     11.03 o
   8   5   3      235.25      218.36      5.97 o
   9   5   3      167.89      168.18      7.19 o
  10   5   3        7.72        8.75      2.03 o
  11   5   3        5.96        8.81      1.87 o
 -14   6   3       10.00        9.66      2.58 o
 -13   6   3        5.41        9.41      2.21 o
 -12   6   3       14.42       13.51      2.46 o
 -11   6   3       87.07       86.45      4.01 o
 -10   6   3       68.67       79.54      4.02 o
  -9   6   3      190.60      199.33      5.66 o
  -8   6   3       46.87       49.63      3.14 o
  -7   6   3        5.17        8.09      1.22 o
  -6   6   3      455.90      500.60      8.40 o
  -5   6   3      177.47      166.92      4.47 o
  -4   6   3      116.01      122.05      2.71 o
  -3   6   3       26.98       28.23      1.46 o
  -2   6   3       52.08       56.81      1.97 o
  -1   6   3      187.26      201.95      3.96 o
   0   6   3        7.70       10.10      0.88 o
   1   6   3     1110.62     1190.19     12.67 o
   2   6   3       79.01       84.82      3.17 o
   3   6   3       92.76       89.25      3.36 o
   4   6   3      260.23      260.49      6.02 o
   5   6   3        5.32        2.51      0.97 o
   6   6   3      171.75      182.04      5.31 o
   7   6   3       20.50       19.29      2.04 o
   8   6   3        0.55        2.00      1.12 o
   9   6   3       45.90       49.20      3.81 o
  10   6   3        0.05        1.47      1.78 o
  11   6   3        0.02        0.00      1.32 o
 -13   7   3      176.01      181.67      7.88 o
 -12   7   3      226.90      233.93      7.73 o
 -11   7   3        9.86       14.29      2.25 o
 -10   7   3       21.75       23.04      2.37 o
  -9   7   3      144.91      142.15      4.85 o
  -8   7   3      197.74      193.48      5.44 o
  -7   7   3       97.98       87.04      3.59 o
  -6   7   3       36.33       48.44      2.96 o
  -5   7   3       22.00       18.66      1.73 o
  -4   7   3       12.74       11.84      1.35 o
  -3   7   3      200.96      201.13      3.77 o
  -2   7   3      231.92      237.57      4.48 o
  -1   7   3      369.80      345.37      5.07 o
   0   7   3      137.36      128.60      3.35 o
   1   7   3      238.50      240.20      5.49 o
   2   7   3        0.10        0.00      0.83 o
   3   7   3       48.14       50.89      3.03 o
   4   7   3      129.67      141.12      4.58 o
   5   7   3       26.86       25.25      2.36 o
   6   7   3      351.60      339.51      8.42 o
   7   7   3       30.66       35.30      3.25 o
   8   7   3       16.83       16.06      2.16 o
   9   7   3       12.24       14.80      2.00 o
  10   7   3       11.88       15.56      2.32 o
  11   7   3       29.62       35.05      6.21 o
 -13   8   3       74.23       73.01      5.88 o
 -12   8   3       29.09       37.35      3.53 o
 -11   8   3        0.03        0.62      1.24 o
 -10   8   3       18.73       19.87      2.47 o
  -9   8   3        1.20        3.69      1.07 o
  -8   8   3        4.04        7.90      1.44 o
  -7   8   3       18.48       20.40      2.09 o
  -6   8   3        4.04        6.16      1.14 o
  -5   8   3        8.90        6.41      1.08 o
  -4   8   3      115.53      106.58      3.73 o
  -3   8   3      107.70       99.69      3.10 o
  -2   8   3      186.59      177.16      5.28 o
  -1   8   3        9.72        9.58      1.05 o
   0   8   3       23.82       21.25      1.99 o
   1   8   3       87.47       89.12      3.53 o
   2   8   3       16.73       16.67      1.78 o
   3   8   3        0.69        0.92      1.23 o
   4   8   3       73.87       66.77      3.69 o
   5   8   3      272.15      262.63      7.80 o
   6   8   3      336.89      339.93      8.76 o
   7   8   3      159.68      151.97      5.91 o
   8   8   3       19.09       29.72      3.12 o
   9   8   3       20.34       24.28      2.71 o
  10   8   3      128.62      132.30      5.95 o
 -12   9   3        0.15        2.48      1.53 o
 -11   9   3       72.56       80.90      5.17 o
 -10   9   3       53.40       54.52      4.16 o
  -9   9   3       43.33       40.52      3.55 o
  -8   9   3       60.18       66.74      4.32 o
  -7   9   3      160.76      160.38      5.09 o
  -6   9   3        6.51        9.05      1.70 o
  -5   9   3        2.60        1.05      1.21 o
  -4   9   3      165.31      158.48      4.70 o
  -3   9   3        1.21        0.84      0.98 o
  -2   9   3       52.11       47.11      4.45 o
  -1   9   3       30.27       26.78      2.15 o
   0   9   3       84.67       87.31      4.17 o
   1   9   3       47.06       53.21      3.00 o
   2   9   3      165.04      150.40      4.73 o
   3   9   3       49.46       46.50      3.13 o
   4   9   3        9.27       14.67      1.99 o
   5   9   3      154.15      144.45      5.61 o
   6   9   3        0.42        1.26      1.52 o
   7   9   3        0.06        0.94      1.37 o
   8   9   3       10.77       11.28      1.82 o
   9   9   3       10.21       13.64      2.08 o
 -11  10   3       27.81       21.49      2.66 o
 -10  10   3       10.00        5.49      2.05 o
  -9  10   3      105.92      107.87      5.33 o
  -8  10   3        2.79        6.11      1.43 o
  -7  10   3        0.54        1.56      1.04 o
  -6  10   3       35.48       41.54      3.06 o
  -5  10   3      136.35      138.48      4.65 o
  -4  10   3      151.28      146.19      5.27 o
  -3  10   3       15.73       13.40      1.71 o
  -2  10   3      115.81      109.26      3.95 o
  -1  10   3       11.63       11.02      2.00 o
   0  10   3      448.06      461.39      9.80 o
   1  10   3      169.59      161.91      5.00 o
   2  10   3        0.31        0.94      0.85 o
   3  10   3        6.00        5.91      1.54 o
   4  10   3      111.07      119.28      5.25 o
   5  10   3       85.17       85.39      4.95 o
   6  10   3       15.21       24.24      2.81 o
   7  10   3       18.58       25.79      3.92 o
   8  10   3        3.57        1.86      1.47 o
 -10  11   3       85.74       97.74      5.60 o
  -9  11   3       81.56       90.03      5.68 o
  -8  11   3      267.69      249.86      7.62 o
  -7  11   3       98.01      102.63      4.92 o
  -6  11   3      214.44      209.45      6.66 o
  -5  11   3      103.68      103.17      5.44 o
  -4  11   3       30.22       27.77      2.77 o
  -3  11   3      224.55      215.71      6.65 o
  -2  11   3       17.33       21.16      2.33 o
  -1  11   3      406.36      394.26      9.28 o
   0  11   3      151.03      150.71      5.68 o
   1  11   3       75.69       78.31      4.48 o
   2  11   3       96.04      107.42      4.95 o
   3  11   3       13.41       14.46      2.11 o
   4  11   3      120.55      121.00      5.46 o
   5  11   3       25.42       31.71      3.23 o
   6  11   3       52.97       68.39      5.00 o
   7  11   3       32.46       28.84      3.16 o
  -9  12   3       10.81       10.40      2.33 o
  -8  12   3        1.91        2.98      1.51 o
  -7  12   3        8.97        6.57      2.20 o
  -6  12   3       69.78       77.86      5.49 o
  -5  12   3        6.24        6.64      3.26 o
  -4  12   3      151.88      138.06      6.13 o
  -3  12   3      123.48      112.07      5.18 o
  -2  12   3      399.61      394.23     11.08 o
  -1  12   3       21.70       21.97      2.86 o
   0  12   3        3.03        6.32      1.47 o
   1  12   3        7.48       12.82      2.25 o
   2  12   3       32.81       28.17      4.35 o
   3  12   3       23.41       28.11      3.13 o
   4  12   3        6.73        9.79      1.80 o
   5  12   3        6.12        8.20      2.37 o
   6  12   3       26.88       27.45      3.00 o
  -7  13   3        0.77        0.53      2.40 o
  -6  13   3        1.52        4.31      1.55 o
  -5  13   3       14.09       20.21      3.01 o
  -4  13   3       60.01       65.39      5.07 o
  -3  13   3        0.31        0.00      1.55 o
  -2  13   3        5.18        1.90      1.76 o
  -1  13   3       33.02       27.45      4.09 o
   0  13   3        0.40        0.51      1.51 o
   1  13   3        4.69        4.71      1.77 o
   2  13   3       22.80       19.28      2.95 o
   3  13   3       61.69       71.44      6.20 o
   4  13   3        4.46        5.70      2.49 o
  -5  14   3        2.24        4.50      1.77 o
  -4  14   3        0.72        5.23      2.25 o
  -3  14   3        0.05        6.17      2.60 o
  -2  14   3       24.34       22.21      5.05 o
  -1  14   3       20.11       16.47      3.90 o
   0  14   3       42.34       52.23      6.11 o
   1  14   3       54.44       59.50      5.50 o
   2  14   3        9.41        7.75      2.07 o
 -15   0   4       62.90       87.37      9.25 o
 -14   0   4       32.60       26.67      5.03 o
 -13   0   4       80.02       96.50      9.01 o
 -12   0   4        5.95        4.20      2.38 o
 -11   0   4        1.04        1.52      2.25 o
 -10   0   4      238.79      224.79      7.95 o
  -9   0   4       46.29       55.79      4.45 o
  -8   0   4      789.34      799.57     15.66 o
  -7   0   4       68.98       52.83      4.05 o
  -6   0   4       15.48       12.76      1.75 o
  -5   0   4     1475.75     1486.74     15.96 o
  -4   0   4       82.79       91.09      3.55 o
  -3   0   4    10685.18    10434.58    255.33 o
  -2   0   4       59.42       50.61      5.13 o
  -1   0   4      725.94      777.36     10.93 o
   0   0   4      625.71      595.68     11.95 o
   1   0   4      290.35      303.23      6.34 o
   2   0   4       62.80       55.76      3.88 o
   3   0   4       16.45       17.42      2.55 o
   4   0   4        3.15        2.90      1.19 o
   5   0   4       45.66       46.21      4.31 o
   6   0   4       21.11       12.14      2.99 o
   7   0   4        0.42        0.00      1.20 o
   8   0   4       55.24       50.74      6.36 o
   9   0   4        3.91        4.12      6.21 o
  10   0   4       80.21       74.37      8.14 o
  11   0   4       42.18       43.02      6.17 o
 -15   1   4       37.85       47.64      4.70 o
 -14   1   4        9.32        8.18      3.02 o
 -13   1   4        0.26        0.82      1.21 o
 -12   1   4       10.86        7.21      1.69 o
 -11   1   4      113.45      102.97      4.69 o
 -10   1   4       56.93       53.09      3.67 o
  -9   1   4        0.79        1.35      0.74 o
  -8   1   4      213.71      199.78      5.03 o
  -7   1   4       92.82       96.44      3.36 o
  -6   1   4      219.55      200.63      4.29 o
  -5   1   4       82.01       85.76      2.36 o
  -4   1   4      795.74      767.43      7.74 o
  -3   1   4        1.97        5.82      1.06 o
  -2   1   4     2788.13     2895.66     26.90 o
  -1   1   4     3422.22     3554.46     19.82 o
   0   1   4      144.86      122.00      2.79 o
   1   1   4      219.51      225.10      4.56 o
   2   1   4        0.76        1.23      0.52 o
   3   1   4      394.48      377.21      7.94 o
   4   1   4      212.64      223.07      5.63 o
   5   1   4       79.61       74.12      3.51 o
   6   1   4        0.85        1.61      0.81 o
   7   1   4       12.92       16.30      2.12 o
   8   1   4        0.74        0.24      1.22 o
   9   1   4        0.55        0.75      1.24 o
  10   1   4       30.68       25.94      3.20 o
  11   1   4        0.73        0.00      2.00 o
 -15   2   4        1.66        1.38      1.71 o
 -14   2   4        0.08        0.00      1.40 o
 -13   2   4        0.01        0.00      1.40 o
 -12   2   4        7.88        6.63      1.56 o
 -11   2   4       12.28       12.56      1.86 o
 -10   2   4       18.98       16.12      2.10 o
  -9   2   4       11.02        9.99      1.67 o
  -8   2   4      176.71      182.53      4.77 o
  -7   2   4       36.56       35.25      2.04 o
  -6   2   4      132.56      135.55      3.72 o
  -5   2   4       85.73       92.40      2.85 o
  -4   2   4      610.70      581.46      7.14 o
  -3   2   4      417.49      392.19      5.47 o
  -2   2   4       57.78       50.06      1.98 o
  -1   2   4        0.49        0.41      0.46 o
   0   2   4      866.98      839.68      8.41 o
   1   2   4       71.63       66.76      2.56 o
   2   2   4      184.98      175.54      4.04 o
   3   2   4       69.46       69.26      2.64 o
   4   2   4        0.09        0.06      0.63 o
   5   2   4      137.03      136.48      5.03 o
   6   2   4       19.85       20.85      2.35 o
   7   2   4       33.62       30.65      3.07 o
   8   2   4       28.80       25.56      3.14 o
   9   2   4       46.95       46.64      4.07 o
  10   2   4        6.65        1.39      1.55 o
  11   2   4        3.17        4.34      1.67 o
 -15   3   4       55.38       61.31      5.50 o
 -14   3   4       18.53       22.52      2.84 o
 -13   3   4       33.89       38.20      3.58 o
 -12   3   4       82.53       81.68      4.96 o
 -11   3   4      345.62      342.97      8.72 o
 -10   3   4      373.73      352.74      9.39 o
  -9   3   4      275.93      272.09      7.16 o
  -8   3   4      403.83      405.69      7.89 o
  -7   3   4      323.41      296.94      5.49 o
  -6   3   4      321.72      266.72      7.51 o
  -5   3   4      268.11      254.27      5.47 o
  -4   3   4      128.32      116.74      2.96 o
  -3   3   4      444.73      433.34      5.70 o
  -2   3   4      199.11      165.44      3.40 o
  -1   3   4       43.41       37.81      1.83 o
   0   3   4      109.09      114.68      3.24 o
   1   3   4      448.83      433.02      7.12 o
   2   3   4      181.17      172.18      4.10 o
   3   3   4       61.29       60.97      2.89 o
   4   3   4      178.76      166.24      4.68 o
   5   3   4      207.43      209.08      6.31 o
   6   3   4      167.27      151.33      5.62 o
   7   3   4      352.52      350.38      9.02 o
   8   3   4      169.61      177.71      6.66 o
   9   3   4        0.26        2.28      1.27 o
  10   3   4       86.08       83.88      5.39 o
  11   3   4       24.03       20.75      3.38 o
 -14   4   4      136.58      143.75      6.70 o
 -13   4   4       38.94       49.68      4.13 o
 -12   4   4        4.51        5.17      1.62 o
 -11   4   4       13.15       17.66      2.38 o
 -10   4   4        5.86        7.26      1.95 o
  -9   4   4      191.92      181.27      5.24 o
  -8   4   4       46.20       50.22      3.50 o
  -7   4   4       78.48       79.02      3.91 o
  -6   4   4       60.86       49.64      2.38 o
  -5   4   4       57.19       62.98      2.65 o
  -4   4   4        0.55        1.32      0.52 o
  -3   4   4        2.89        2.22      0.49 o
  -2   4   4       14.36       16.93      1.29 o
  -1   4   4       90.83       89.21      2.49 o
   0   4   4       89.30       88.57      2.83 o
   1   4   4      160.49      166.17      4.00 o
   2   4   4       63.76       62.08      3.36 o
   3   4   4       32.16       31.29      2.39 o
   4   4   4      190.60      181.74      5.16 o
   5   4   4      357.10      349.48      7.34 o
   6   4   4      472.02      459.22     10.03 o
   7   4   4       63.02       60.92      4.32 o
   8   4   4        7.17        5.95      1.51 o
   9   4   4       28.23       28.89      3.50 o
  10   4   4       16.56       25.51      3.33 o
 -14   5   4        0.01        0.37      1.43 o
 -13   5   4       19.90       24.44      2.82 o
 -12   5   4      248.45      240.58      7.68 o
 -11   5   4        7.13        6.66      1.82 o
 -10   5   4       37.32       46.60      3.73 o
  -9   5   4        4.26        4.56      1.08 o
  -8   5   4        0.58        2.33      0.87 o
  -7   5   4      342.10      327.53      7.68 o
  -6   5   4        0.01        0.00      0.64 o
  -5   5   4       70.19       61.76      2.96 o
  -4   5   4       85.17       86.95      3.17 o
  -3   5   4        0.49        0.60      0.38 o
  -2   5   4       72.55       77.12      2.38 o
  -1   5   4      102.50      116.56      3.27 o
   0   5   4       11.12       14.26      1.52 o
   1   5   4       29.12       34.28      2.48 o
   2   5   4      111.16      116.76      4.32 o
   3   5   4       82.41       84.13      3.90 o
   4   5   4      432.47      460.25      8.51 o
   5   5   4      165.24      176.54      5.26 o
   6   5   4       40.88       41.30      3.64 o
   7   5   4       73.12       72.42      4.74 o
   8   5   4       18.79       19.45      2.50 o
   9   5   4       17.28       19.04      2.91 o
  10   5   4        0.89        2.82      2.00 o
 -14   6   4        2.18        0.00      1.67 o
 -13   6   4      113.75      108.07      5.54 o
 -12   6   4      124.96      127.37      5.82 o
 -11   6   4       26.81       31.64      3.20 o
 -10   6   4       64.37       73.18      4.15 o
  -9   6   4       65.31       63.17      3.71 o
  -8   6   4      171.07      174.29      5.32 o
  -7   6   4       55.13       48.31      3.18 o
  -6   6   4       79.53       77.69      3.47 o
  -5   6   4       58.49       54.36      3.03 o
  -4   6   4        1.17        1.72      0.88 o
  -3   6   4       19.67       19.97      1.61 o
  -2   6   4      169.40      169.05      3.90 o
  -1   6   4       15.22       19.13      1.79 o
   0   6   4      692.34      707.62     10.25 o
   1   6   4       20.72       20.91      1.97 o
   2   6   4        0.45        0.68      0.91 o
   3   6   4        2.52        1.99      0.87 o
   4   6   4       33.37       42.64      3.16 o
   5   6   4      379.26      373.89      8.04 o
   6   6   4        6.97        6.61      1.43 o
   7   6   4       25.69       32.14      3.17 o
   8   6   4       41.41       53.16      4.94 o
   9   6   4       58.10       59.35      5.15 o
  10   6   4        2.48        2.97      1.67 o
 -13   7   4        1.11        4.94      2.04 o
 -12   7   4       43.95       50.91      4.19 o
 -11   7   4       73.43       77.96      5.00 o
 -10   7   4      246.37      247.17      6.84 o
  -9   7   4      135.64      139.95      4.97 o
  -8   7   4        6.03        9.89      1.54 o
  -7   7   4      173.94      159.57      5.02 o
  -6   7   4       73.04       69.62      3.61 o
  -5   7   4      137.81      139.84      4.50 o
  -4   7   4      147.49      155.34      5.80 o
  -3   7   4      416.63      396.78      7.44 o
  -2   7   4        5.67        5.05      0.92 o
  -1   7   4       11.97        9.98      1.24 o
   0   7   4       20.11       17.70      1.78 o
   1   7   4      101.60       94.46      3.84 o
   2   7   4      381.64      385.71      7.88 o
   3   7   4       65.22       71.66      3.92 o
   4   7   4       13.60       13.53      1.79 o
   5   7   4       13.02       15.84      1.96 o
   6   7   4      690.05      685.20     11.70 o
   7   7   4      215.90      220.28      8.45 o
   8   7   4        4.13        5.55      2.65 o
   9   7   4       17.94       15.28      2.35 o
 -12   8   4        2.77        2.95      2.80 o
 -11   8   4       31.00       38.36      3.67 o
 -10   8   4        8.05       11.33      1.82 o
  -9   8   4       50.73       51.75      3.62 o
  -8   8   4       97.07       92.43      4.24 o
  -7   8   4        2.79        4.17      1.17 o
  -6   8   4      125.21      126.87      4.52 o
  -5   8   4       41.29       45.77      3.31 o
  -4   8   4        0.29        2.24      0.80 o
  -3   8   4      186.20      183.52      5.78 o
  -2   8   4       53.57       52.88      4.49 o
  -1   8   4       81.22       83.11      4.27 o
   0   8   4       39.82       42.29      2.93 o
   1   8   4        2.05        1.60      0.90 o
   2   8   4       23.60       24.17      2.27 o
   3   8   4       27.41       27.83      2.56 o
   4   8   4       68.62       64.14      3.98 o
   5   8   4       10.94       12.93      2.44 o
   6   8   4        2.17        1.17      1.13 o
   7   8   4        0.30        0.00      1.10 o
   8   8   4       45.03       46.21      4.70 o
   9   8   4        0.67        1.49      1.53 o
 -12   9   4       20.03       21.50      3.23 o
 -11   9   4        4.46        6.53      1.68 o
 -10   9   4        0.01        0.00      1.15 o
  -9   9   4        3.71        4.30      1.23 o
  -8   9   4       54.94       59.25      3.91 o
  -7   9   4       62.03       65.22      3.94 o
  -6   9   4      121.67      116.59      4.82 o
  -5   9   4      206.46      200.30      6.53 o
  -4   9   4      126.26      119.91      4.86 o
  -3   9   4      315.25      323.75      9.74 o
  -2   9   4      454.21      436.67     11.42 o
  -1   9   4      115.82      114.74      4.88 o
   0   9   4      342.74      337.66      7.53 o
   1   9   4      104.40      111.38      4.49 o
   2   9   4      124.91      135.63      4.87 o
   3   9   4      115.53      116.49      4.68 o
   4   9   4       96.67      110.96      4.65 o
   5   9   4       51.88       58.60      4.48 o
   6   9   4       23.60       20.03      2.45 o
   7   9   4       12.98       11.79      2.01 o
   8   9   4        9.37       12.93      2.28 o
 -11  10   4       77.12       79.78      5.28 o
 -10  10   4        8.27       11.39      2.12 o
  -9  10   4        1.09        2.10      1.28 o
  -8  10   4       42.40       30.95      3.14 o
  -7  10   4       45.34       40.98      3.22 o
  -6  10   4       73.22       73.95      4.72 o
  -5  10   4        1.47        2.60      1.47 o
  -4  10   4       22.74       21.80      2.92 o
  -3  10   4        3.70        3.56      2.58 o
  -2  10   4      134.60      139.74      6.48 o
  -1  10   4        0.65        1.68      1.44 o
   0  10   4       79.84       78.41      4.49 o
   1  10   4       34.83       33.55      2.82 o
   2  10   4       19.20       21.77      2.20 o
   3  10   4        3.20        1.67      1.20 o
   4  10   4      114.41      108.66      5.60 o
   5  10   4       40.48       44.24      3.90 o
   6  10   4        7.24        7.80      2.14 o
   7  10   4        1.22        2.10      1.36 o
  -9  11   4       91.56       82.33      5.86 o
  -8  11   4       36.83       35.87      4.39 o
  -7  11   4      108.04      115.19      6.12 o
  -6  11   4      239.21      233.01      7.53 o
  -5  11   4       20.52       18.94      2.45 o
  -4  11   4      334.20      319.72     10.14 o
  -3  11   4       67.80       65.99      5.77 o
  -2  11   4      415.87      416.08     14.64 o
  -1  11   4       29.34       25.89      3.37 o
   0  11   4        0.13        1.97      1.38 o
   1  11   4       21.47       25.57      2.73 o
   2  11   4      118.83      126.58      5.58 o
   3  11   4      161.46      148.24      6.14 o
   4  11   4        2.16        0.72      1.85 o
   5  11   4        1.07        0.31      1.60 o
   6  11   4        3.16        5.48      1.66 o
  -8  12   4       21.86       22.41      2.99 o
  -7  12   4       22.02       15.12      2.62 o
  -6  12   4        0.46        4.24      3.16 o
  -5  12   4       11.90       12.80      2.39 o
  -4  12   4       31.98       30.16      3.60 o
  -3  12   4       19.11       18.63      3.48 o
  -2  12   4       22.53       26.05      3.44 o
  -1  12   4       10.57       14.49      2.40 o
   0  12   4      112.02      104.96      6.30 o
   1  12   4       79.46       92.20      6.67 o
   2  12   4        0.03        0.33      1.96 o
   3  12   4        0.18        1.24      1.66 o
   4  12   4       62.43       68.17      5.01 o
  -6  13   4       39.33       51.34      5.64 o
  -5  13   4       83.75       81.04      7.14 o
  -4  13   4       38.20       45.86      5.27 o
  -3  13   4        1.97        0.00      2.43 o
  -2  13   4        0.04        3.65      2.48 o
  -1  13   4        1.50        1.98      1.77 o
   0  13   4        5.76       11.57      2.68 o
   1  13   4       30.14       36.09      5.03 o
   2  13   4       77.91       81.73      6.24 o
 -14   1   5       16.92       16.78      4.38 o
 -13   1   5       21.79       22.17      3.22 o
 -12   1   5       16.80       18.23      2.61 o
 -11   1   5       63.32       56.81      4.10 o
 -10   1   5        6.30        5.48      1.30 o
  -9   1   5        0.26        1.62      0.90 o
  -8   1   5      230.37      225.30      6.33 o
  -7   1   5      718.54      727.97     10.91 o
  -6   1   5      163.12      152.64      4.62 o
  -5   1   5       86.22       87.30      2.99 o
  -4   1   5       22.75       23.94      1.94 o
  -3   1   5      514.65      511.31      7.50 o
  -2   1   5       21.63       23.81      1.59 o
  -1   1   5       21.86       28.09      2.00 o
   0   1   5        8.10        9.76      1.53 o
   1   1   5      228.98      227.39      5.86 o
   2   1   5      740.23      724.53     12.11 o
   3   1   5       72.30       80.10      4.57 o
   4   1   5      102.32       95.61      4.15 o
   5   1   5      178.83      180.86      6.52 o
   6   1   5       11.92       12.99      2.09 o
   7   1   5        5.09        3.19      1.49 o
   8   1   5       56.83       68.85      5.58 o
   9   1   5       48.60       40.95      4.43 o
 -14   2   5       37.23       42.68      4.43 o
 -13   2   5       79.41       84.50      6.36 o
 -12   2   5      208.11      209.78      7.12 o
 -11   2   5       59.64       60.90      4.36 o
 -10   2   5       49.04       42.08      3.56 o
  -9   2   5       38.71       44.80      3.61 o
  -8   2   5        0.59        2.06      1.55 o
  -7   2   5       97.20       89.37      3.62 o
  -6   2   5      213.44      221.29      5.10 o
  -5   2   5        0.07        1.82      0.74 o
  -4   2   5      165.14      146.50      4.85 o
  -3   2   5      115.26      112.04      3.10 o
  -2   2   5       10.73       14.59      1.73 o
  -1   2   5       30.90       34.26      2.27 o
   0   2   5        0.00        0.22      1.20 o
   1   2   5        6.10        6.16      1.28 o
   2   2   5        6.02       10.22      1.45 o
   3   2   5       20.50       24.82      2.56 o
   4   2   5        9.57        7.10      1.62 o
   5   2   5        0.33        0.34      0.97 o
   6   2   5        2.69        3.05      1.24 o
   7   2   5       27.48       32.31      3.39 o
   8   2   5       68.61       77.77      5.97 o
   9   2   5       69.02       75.01      6.11 o
 -14   3   5       23.65       30.49      3.69 o
 -13   3   5       18.25       24.82      3.00 o
 -12   3   5        4.09        2.33      1.31 o
 -11   3   5       20.28       23.20      3.14 o
 -10   3   5       10.83       11.44      1.87 o
  -9   3   5        7.01        4.69      1.85 o
  -8   3   5        3.77        2.91      1.02 o
  -7   3   5        3.51        4.67      1.21 o
  -6   3   5       38.29       36.91      2.43 o
  -5   3   5       11.92       10.37      1.33 o
  -4   3   5       75.58       74.70      2.86 o
  -3   3   5       62.11       74.49      2.58 o
  -2   3   5        9.21       17.52      1.57 o
  -1   3   5        0.79        0.77      0.82 o
   0   3   5       10.55        8.24      1.12 o
   1   3   5        9.13        8.59      1.17 o
   2   3   5        5.02        6.59      1.51 o
   3   3   5       67.56       61.63      4.16 o
   4   3   5       12.78       17.21      2.26 o
   5   3   5       14.54       16.72      2.20 o
   6   3   5       63.37       60.49      5.13 o
   7   3   5       27.10       28.97      3.09 o
   8   3   5        7.28        8.97      1.97 o
   9   3   5       93.75      100.45      5.83 o
 -14   4   5        5.35        6.09      2.00 o
 -13   4   5       48.70       38.18      3.66 o
 -12   4   5        0.00        0.00      1.26 o
 -11   4   5       71.33       73.60      4.84 o
 -10   4   5       19.18       23.83      2.75 o
  -9   4   5        0.58        0.00      1.00 o
  -8   4   5        0.38        2.42      0.99 o
  -7   4   5       95.39      105.51      4.58 o
  -6   4   5       74.96       72.54      3.36 o
  -5   4   5        0.71        0.00      0.93 o
  -4   4   5       73.75       80.47      3.35 o
  -3   4   5        6.78        8.54      1.25 o
  -2   4   5        6.67        6.17      1.29 o
  -1   4   5       75.41       64.52      2.94 o
   0   4   5        1.92        1.03      1.26 o
   1   4   5      151.68      162.03      4.97 o
   2   4   5       35.82       35.68      3.11 o
   3   4   5        6.85        6.47      1.62 o
   4   4   5       19.25       21.98      2.73 o
   5   4   5        0.29        0.71      1.12 o
   6   4   5       92.39       98.36      5.56 o
   7   4   5       73.13       67.55      4.85 o
   8   4   5       80.82       80.79      5.51 o
   9   4   5        6.41        5.97      1.66 o
 -13   5   5        0.02        2.19      1.85 o
 -12   5   5       69.59       74.32      5.61 o
 -11   5   5      161.67      158.39      6.17 o
 -10   5   5       94.79      102.89      5.20 o
  -9   5   5        0.75        3.36      1.33 o
  -8   5   5       53.51       56.30      3.59 o
  -7   5   5      122.83      113.69      4.31 o
  -6   5   5      339.11      345.56      7.52 o
  -5   5   5      133.81      129.41      4.87 o
  -4   5   5      223.55      210.56      4.97 o
  -3   5   5      239.07      226.40      5.79 o
  -2   5   5      140.49      138.60      3.93 o
  -1   5   5       23.19       23.14      2.11 o
   0   5   5      167.28      165.83      5.04 o
   1   5   5      792.17      744.02     11.24 o
   2   5   5      120.91      119.02      4.80 o
   3   5   5       15.16       17.00      2.67 o
   4   5   5        2.35        4.59      1.40 o
   5   5   5      208.11      204.21      7.05 o
   6   5   5      152.71      164.09      6.42 o
   7   5   5      100.57      106.90      5.89 o
   8   5   5       59.01       68.83      5.17 o
 -13   6   5        0.28        1.42      1.51 o
 -12   6   5       61.55       65.42      4.85 o
 -11   6   5       42.22       50.60      4.34 o
 -10   6   5       31.36       32.64      3.40 o
  -9   6   5        1.08        1.92      1.28 o
  -8   6   5        0.11        0.00      1.23 o
  -7   6   5       41.03       36.05      2.89 o
  -6   6   5       35.25       33.21      2.71 o
  -5   6   5       88.72       85.95      4.58 o
  -4   6   5        7.26        6.81      1.30 o
  -3   6   5       14.33       15.17      1.98 o
  -2   6   5      188.87      175.87      5.90 o
  -1   6   5       72.67       72.21      3.63 o
   0   6   5       58.19       74.92      3.65 o
   1   6   5        3.75        2.78      1.24 o
   2   6   5      107.99      106.47      4.46 o
   3   6   5      121.20      122.04      4.72 o
   4   6   5       16.04       15.31      2.36 o
   5   6   5        4.13        5.49      3.01 o
   6   6   5        0.29        3.03      1.32 o
   7   6   5       24.88       31.03      3.29 o
   8   6   5       18.07       15.38      2.67 o
 -12   7   5        5.72        5.76      1.85 o
 -11   7   5       21.66       22.23      2.73 o
 -10   7   5       30.67       34.02      3.35 o
  -9   7   5       44.52       47.13      3.54 o
  -8   7   5       14.20       13.74      1.93 o
  -7   7   5        5.25        5.90      1.28 o
  -6   7   5        0.04        0.89      0.87 o
  -5   7   5       11.82       13.91      1.92 o
  -4   7   5      102.23      108.08      5.82 o
  -3   7   5      145.71      139.01      6.37 o
  -2   7   5       96.30       87.13      5.19 o
  -1   7   5      112.52      127.23      5.25 o
   0   7   5       55.09       61.99      3.73 o
   1   7   5        0.34        1.86      0.95 o
   2   7   5        6.85        4.53      1.61 o
   3   7   5       65.27       56.96      3.81 o
   4   7   5       35.65       31.28      3.16 o
   5   7   5      128.20      142.48      6.93 o
   6   7   5        1.16        0.32      1.82 o
   7   7   5        1.02        0.00      1.71 o
 -12   8   5       37.97       48.17      6.01 o
 -11   8   5       43.59       51.70      4.34 o
 -10   8   5       38.04       49.62      4.10 o
  -9   8   5       52.14       60.95      4.09 o
  -8   8   5       78.03       77.81      4.36 o
  -7   8   5       70.74       66.75      3.97 o
  -6   8   5        1.11        1.07      0.97 o
  -5   8   5        2.21        2.23      1.43 o
  -4   8   5        0.46        3.23      1.43 o
  -3   8   5        6.23        5.76      1.65 o
  -2   8   5       93.99       99.91      6.29 o
  -1   8   5       26.99       21.31      2.57 o
   0   8   5        1.47        1.07      0.94 o
   1   8   5       54.74       53.64      3.70 o
   2   8   5       50.51       53.71      3.78 o
   3   8   5        1.79        4.28      1.09 o
   4   8   5       64.53       73.55      4.49 o
   5   8   5       30.02       22.03      3.00 o
   6   8   5        0.11        1.89      1.44 o
   7   8   5        1.79        4.66      1.62 o
 -11   9   5        2.88        6.59      1.82 o
 -10   9   5        0.53        0.57      1.18 o
  -9   9   5       15.44       17.13      2.11 o
  -8   9   5       26.66       27.03      2.66 o
  -7   9   5        2.60        2.09      1.15 o
  -6   9   5       23.06       26.30      3.48 o
  -5   9   5       19.47       13.23      3.06 o
  -4   9   5        2.68        4.45      1.63 o
  -3   9   5        0.60        4.71      1.48 o
  -2   9   5       18.62       19.89      2.96 o
  -1   9   5        8.61        4.83      2.41 o
   0   9   5        2.34        2.27      1.24 o
   1   9   5       72.46       72.71      4.20 o
   2   9   5        3.13        2.93      1.12 o
   3   9   5       19.10       19.85      2.84 o
   4   9   5       51.43       42.51      3.44 o
   5   9   5        0.99        3.65      1.65 o
   6   9   5       10.62       16.96      2.60 o
  -9  10   5       16.95       17.38      2.06 o
  -8  10   5       44.39       52.52      4.66 o
  -7  10   5        0.13        1.71      1.96 o
  -6  10   5       34.06       30.06      3.50 o
  -5  10   5       13.31        8.92      2.15 o
  -4  10   5        5.34        3.67      2.06 o
  -3  10   5       65.95       70.86      5.72 o
  -2  10   5      124.09      132.45      7.11 o
  -1  10   5        0.32        0.00      3.07 o
   0  10   5       73.28       74.03      6.01 o
   1  10   5        3.95        2.22      1.47 o
   2  10   5        2.80        2.94      1.40 o
   3  10   5       18.21       17.19      2.16 o
   4  10   5        0.45        0.97      1.33 o
   5  10   5        5.90        9.99      3.09 o
  -8  11   5       23.44       27.48      3.47 o
  -7  11   5       88.63       95.40      6.86 o
  -6  11   5        3.35        0.74      1.93 o
  -5  11   5       21.61       23.66      3.15 o
  -4  11   5       27.46       29.66      3.97 o
  -3  11   5       57.03       67.91      5.72 o
  -2  11   5      106.19      110.67      6.89 o
  -1  11   5        6.23        4.01      1.71 o
   0  11   5       57.60       66.33      5.69 o
   1  11   5        5.95        6.09      2.27 o
   2  11   5       35.05       34.88      3.31 o
   3  11   5       52.89       59.31      4.62 o
  -6  12   5       75.22       70.71      6.02 o
  -5  12   5       41.31       40.23      4.24 o
  -4  12   5      109.51      111.87      6.99 o
  -3  12   5        3.23        2.43      1.60 o
  -2  12   5       34.92       36.63      4.08 o
  -1  12   5       21.06       24.04      3.34 o
   0  12   5        2.16        3.75      1.98 o
   1  12   5        2.70        1.85      2.15 o
 -13   0   6        0.01        0.00      2.11 o
 -12   0   6       50.31       52.29      7.15 o
 -11   0   6      189.17      195.40     11.79 o
 -10   0   6       49.86       44.25      8.59 o
  -9   0   6       19.32       11.54      2.63 o
  -8   0   6       71.82       83.40      5.81 o
  -7   0   6      238.43      246.28      9.18 o
  -6   0   6      537.98      482.99     16.11 o
  -5   0   6      446.22      381.02     11.26 o
  -4   0   6       57.54       41.87      8.54 o
  -3   0   6      476.25      378.48     12.57 o
  -2   0   6      732.22      748.12     22.64 o
  -1   0   6      147.12      131.90      6.72 o
   0   0   6        6.57        7.30      1.99 o
   1   0   6       41.38       39.55      4.53 o
   2   0   6       14.87       17.47      3.01 o
   3   0   6       26.26       19.16      3.19 o
   4   0   6       76.55       62.10      7.15 o
   5   0   6       67.00       67.35      7.87 o
   6   0   6        0.54        0.20      2.02 o
   7   0   6        0.76        0.43      9.06 o
 -13   1   6        4.64        3.73      2.15 o
 -12   1   6        0.46        1.45      1.49 o
 -11   1   6       25.79       29.36      3.09 o
 -10   1   6        2.24        2.76      1.46 o
  -9   1   6       16.47       16.32      2.31 o
  -8   1   6       74.40       74.62      4.07 o
  -7   1   6        7.61        8.87      1.58 o
  -6   1   6       47.46       49.14      3.46 o
  -5   1   6       12.46        3.66      1.33 o
  -4   1   6       35.29       44.52      3.22 o
  -3   1   6      973.36      966.61     13.14 o
  -2   1   6       95.30       96.40      4.54 o
  -1   1   6        3.41        4.55      1.57 o
   0   1   6        6.74        3.25      1.45 o
   1   1   6        5.28        5.32      1.25 o
   2   1   6       47.47       49.16      3.56 o
   3   1   6       21.94       25.42      2.88 o
   4   1   6        0.74        0.45      1.20 o
   5   1   6        2.82        3.52      1.34 o
   6   1   6        0.02        0.00      1.71 o
   7   1   6        1.22        0.00      1.53 o
 -13   2   6        0.03        0.00      1.77 o
 -12   2   6        4.50        5.07      1.71 o
 -11   2   6        8.42        8.13      1.87 o
 -10   2   6       36.90       39.67      3.50 o
  -9   2   6       20.06       24.56      2.79 o
  -8   2   6       13.17        8.08      2.49 o
  -7   2   6       40.20       34.72      2.92 o
  -6   2   6      109.61      111.99      4.32 o
  -5   2   6      218.12      182.38      5.73 o
  -4   2   6        0.66        0.84      0.96 o
  -3   2   6       25.90       34.08      3.18 o
  -2   2   6       31.98       37.80      2.92 o
  -1   2   6      103.51       95.98      4.27 o
   0   2   6        5.25        4.64      1.09 o
   1   2   6       35.75       32.44      3.21 o
   2   2   6        1.27        0.00      1.14 o
   3   2   6        6.52        6.84      1.57 o
   4   2   6       11.57       12.86      2.17 o
   5   2   6       34.39       34.20      3.39 o
   6   2   6       19.68       17.03      2.49 o
   7   2   6        2.47        0.00      2.39 o
 -13   3   6       16.32       14.58      3.78 o
 -12   3   6       41.73       41.76      3.74 o
 -11   3   6        5.42        7.10      1.68 o
 -10   3   6       19.73       16.34      2.35 o
  -9   3   6       29.32       33.40      3.28 o
  -8   3   6        8.83        9.39      1.65 o
  -7   3   6        9.48       10.09      1.66 o
  -6   3   6        1.24        0.96      1.00 o
  -5   3   6       37.46       43.57      3.20 o
  -4   3   6       14.69       17.91      2.09 o
  -3   3   6        0.12        0.00      0.87 o
  -2   3   6        4.51        4.05      1.15 o
  -1   3   6       49.38       49.96      3.28 o
   0   3   6       80.18       85.55      4.68 o
   1   3   6       20.15       30.66      3.07 o
   2   3   6       35.56       38.12      3.58 o
   3   3   6       92.51      111.41      5.75 o
   4   3   6       56.28       54.55      4.46 o
   5   3   6       84.89       91.37      5.69 o
   6   3   6      150.51      168.87      6.88 o
   7   3   6        0.17        0.00      1.39 o
 -13   4   6        7.35       11.47      2.20 o
 -12   4   6        5.95        8.12      2.01 o
 -11   4   6       55.14       61.49      4.65 o
 -10   4   6      103.93      107.03      5.52 o
  -9   4   6       57.00       65.10      4.56 o
  -8   4   6      124.76      122.44      5.26 o
  -7   4   6        3.76        3.61      1.15 o
  -6   4   6        0.11        0.93      1.05 o
  -5   4   6        3.48        4.72      1.21 o
  -4   4   6        8.71        9.92      1.53 o
  -3   4   6       40.70       48.75      3.81 o
  -2   4   6       73.22       67.72      3.84 o
  -1   4   6        0.78        0.32      1.46 o
   0   4   6        5.57        6.75      1.57 o
   1   4   6      192.08      180.12      7.10 o
   2   4   6       14.54       12.99      2.07 o
   3   4   6       12.90       11.57      2.13 o
   4   4   6       96.95      111.97      5.98 o
   5   4   6        5.92        8.66      2.18 o
   6   4   6       68.26       59.91      4.74 o
   7   4   6        0.88        3.07      1.50 o
 -12   5   6       17.32       18.66      3.32 o
 -11   5   6        4.66        3.72      1.43 o
 -10   5   6        2.48        0.40      2.09 o
  -9   5   6       39.01       40.91      3.69 o
  -8   5   6       20.69       20.04      2.51 o
  -7   5   6        3.13        4.11      1.26 o
  -6   5   6       37.79       42.87      3.54 o
  -5   5   6        0.76        1.63      1.22 o
  -4   5   6       13.32       13.89      2.21 o
  -3   5   6        0.99        3.34      1.47 o
  -2   5   6       18.52       20.78      2.47 o
  -1   5   6        7.35        8.60      1.63 o
   0   5   6       10.15       17.18      2.33 o
   1   5   6        2.06        0.00      1.66 o
   2   5   6      122.47      134.15      6.22 o
   3   5   6       15.33       22.41      2.66 o
   4   5   6       85.06       83.61      5.43 o
   5   5   6       15.99       17.45      2.54 o
   6   5   6        2.06        2.14      1.49 o
 -12   6   6       10.43       11.05      2.31 o
 -11   6   6       55.71       69.89      5.04 o
 -10   6   6      104.83      104.07      5.67 o
  -9   6   6       66.14       74.90      6.08 o
  -8   6   6        1.68        0.14      1.46 o
  -7   6   6       39.54       40.45      3.54 o
  -6   6   6       51.19       54.45      4.10 o
  -5   6   6        8.02       15.12      2.04 o
  -4   6   6       54.48       50.82      4.79 o
  -3   6   6      135.33      136.14      5.64 o
  -2   6   6       32.26       35.41      3.35 o
  -1   6   6        2.76        0.28      1.22 o
   0   6   6       77.13       78.06      5.08 o
   1   6   6       49.62       54.15      4.13 o
   2   6   6       53.49       57.61      4.60 o
   3   6   6        8.07       15.11      2.08 o
   4   6   6        0.80        0.70      1.70 o
   5   6   6        1.40        1.83      1.94 o
   6   6   6        0.39        1.91      2.14 o
 -11   7   6       32.71       32.07      3.42 o
 -10   7   6        0.39        0.11      1.36 o
  -9   7   6        0.01        0.00      1.23 o
  -8   7   6        0.05        0.00      1.34 o
  -7   7   6        0.58        1.86      1.73 o
  -6   7   6        0.77        0.00      1.64 o
  -5   7   6       34.12       29.66      3.60 o
  -4   7   6       25.00       24.74      3.06 o
  -3   7   6        4.87        4.65      2.13 o
  -2   7   6        3.64        5.51      2.33 o
  -1   7   6       19.23       18.18      2.42 o
   0   7   6      126.08      128.46      6.25 o
   1   7   6       45.97       50.16      4.07 o
   2   7   6        0.36        0.51      1.16 o
   3   7   6       47.78       49.40      4.27 o
   4   7   6       58.02       63.85      4.98 o
   5   7   6      198.23      200.42      8.59 o
 -10   8   6       20.09       21.79      2.81 o
  -9   8   6        3.72        5.09      1.72 o
  -8   8   6        1.89        0.66      1.25 o
  -7   8   6       20.52       21.52      3.05 o
  -6   8   6        0.21        0.60      1.41 o
  -5   8   6        5.46        3.64      2.39 o
  -4   8   6       72.38       74.81      5.96 o
  -3   8   6        0.43        0.00      1.36 o
  -2   8   6       60.30       60.52      5.35 o
  -1   8   6        0.01        0.03      1.50 o
   0   8   6       10.81       14.73      2.15 o
   1   8   6        0.39        1.29      1.34 o
   2   8   6        8.25       11.14      1.99 o
   3   8   6       16.82       17.98      2.58 o
   4   8   6        0.57        0.00      1.81 o
  -9   9   6       15.75       15.73      3.16 o
  -8   9   6        7.83        8.95      2.13 o
  -7   9   6       17.88       16.76      2.56 o
  -6   9   6       23.38       29.22      3.62 o
  -5   9   6       32.89       35.02      4.19 o
  -4   9   6       99.48      105.31      6.99 o
  -3   9   6       33.55       30.15      3.80 o
  -2   9   6       79.03       95.00      6.66 o
  -1   9   6       46.29       56.29      5.32 o
   0   9   6       12.36       15.74      2.57 o
   1   9   6       32.45       38.54      4.10 o
   2   9   6        9.83        6.25      1.96 o
   3   9   6       20.23       25.56      3.18 o
  -7  10   6       53.53       69.36      6.03 o
  -6  10   6        4.45        9.46      2.14 o
  -5  10   6       23.77       24.87      3.25 o
  -4  10   6        2.14        8.13      2.03 o
  -3  10   6        2.49        2.76      1.69 o
  -2  10   6      124.18      129.59      7.65 o
  -1  10   6       25.81       21.00      3.08 o
   0  10   6        2.53        2.98      1.77 o
   1  10   6        0.03        3.00      1.81 o
  -3  11   6       32.89       28.85      3.80 o
 -12   1   7        3.05        2.54      1.58 o
 -11   1   7       21.37       22.52      3.51 o
 -10   1   7        1.08        1.01      2.30 o
  -9   1   7       53.40       48.64      4.02 o
  -8   1   7       77.28       68.26      4.32 o
  -7   1   7        4.08        3.38      1.93 o
  -6   1   7       33.67       30.76      3.78 o
  -5   1   7       51.16       50.69      4.78 o
  -4   1   7       14.96       15.55      2.81 o
  -3   1   7        6.09        7.58      2.26 o
  -2   1   7        4.01        6.04      1.71 o
  -1   1   7        1.64        0.24      1.31 o
   0   1   7       46.96       56.28      4.03 o
   1   1   7       18.25       24.24      2.87 o
   2   1   7        3.14        5.94      2.23 o
   3   1   7       41.27       40.67      4.46 o
   4   1   7       27.22       33.23      4.29 o
   5   1   7        2.65        1.78      1.74 o
 -11   2   7        7.79       11.03      1.86 o
 -10   2   7        4.31        6.01      1.57 o
  -9   2   7        5.59        7.05      2.24 o
  -8   2   7       69.67       60.57      5.84 o
  -7   2   7       23.52       33.48      3.35 o
  -6   2   7       17.56       18.23      2.48 o
  -5   2   7       75.89       77.92      5.84 o
  -4   2   7       15.67       17.09      3.21 o
  -3   2   7       17.63       23.91      2.88 o
  -2   2   7       13.86       12.98      2.20 o
  -1   2   7       35.17       32.37      3.61 o
   0   2   7        7.05        7.64      1.74 o
   1   2   7        6.37        0.89      2.10 o
   2   2   7       30.99       26.34      4.29 o
   3   2   7        8.43        8.93      2.20 o
   4   2   7       12.65       10.95      2.01 o
   5   2   7        1.92        2.78      1.87 o
 -11   3   7        0.07        1.06      2.01 o
 -10   3   7        0.21        0.00      1.23 o
  -9   3   7        2.39        2.66      1.55 o
  -8   3   7       12.65       11.45      3.25 o
  -7   3   7        8.37        5.92      2.32 o
  -6   3   7        0.38        0.00      1.59 o
  -5   3   7       20.87       17.80      2.55 o
  -4   3   7        0.47        4.07      1.72 o
  -3   3   7        6.54        7.55      1.74 o
  -2   3   7        7.69        8.36      2.09 o
  -1   3   7       19.66       20.23      3.30 o
   0   3   7        9.61       11.75      2.05 o
   1   3   7       14.93       15.39      2.50 o
   2   3   7        7.06        6.09      1.66 o
   3   3   7       21.09       24.62      2.98 o
   4   3   7        1.53        2.76      1.44 o
 -11   4   7        8.35       10.80      2.26 o
 -10   4   7        0.29        0.00      1.24 o
  -9   4   7       14.53       19.56      2.92 o
  -8   4   7       59.00       60.12      5.22 o
  -7   4   7        9.06       12.38      2.41 o
  -6   4   7       31.31       30.22      3.70 o
  -5   4   7       29.91       35.82      4.05 o
  -4   4   7        0.74        3.40      2.69 o
  -3   4   7       19.38       18.09      2.89 o
  -2   4   7       64.12       60.59      5.32 o
  -1   4   7        6.31        2.74      2.75 o
   0   4   7        0.07        0.00      1.69 o
   1   4   7       24.25       18.40      2.64 o
   2   4   7       10.94       14.95      2.16 o
   3   4   7       26.42       20.49      2.70 o
   4   4   7        3.86        4.24      1.66 o
 -10   5   7        3.43        4.77      2.57 o
  -9   5   7        1.40        0.32      1.56 o
  -8   5   7        3.70        4.75      1.70 o
  -7   5   7        0.93        0.00      1.39 o
  -6   5   7        0.09        0.00      1.33 o
  -5   5   7        4.56        3.62      1.76 o
  -4   5   7        4.04        3.36      1.85 o
  -3   5   7        0.10        0.00      1.50 o
  -2   5   7        0.03        1.58      1.54 o
  -1   5   7      104.18       96.26      6.69 o
   0   5   7       83.91       91.51      6.67 o
   1   5   7        3.10        2.60      1.85 o
   2   5   7       10.32        7.89      2.32 o
   3   5   7        2.95        2.20      1.69 o
  -9   6   7        0.36        0.99      1.66 o
  -8   6   7        2.81        6.32      1.62 o
  -7   6   7       27.58       26.35      3.52 o
  -6   6   7       10.41        9.96      2.72 o
  -5   6   7        0.31        0.00      1.42 o
  -4   6   7       30.44       32.12      3.93 o
  -3   6   7        2.58        6.95      2.43 o
  -2   6   7       25.88       28.25      3.62 o
  -1   6   7        5.56        5.41      1.86 o
   0   6   7       18.51       26.79      3.69 o
   1   6   7       92.59       96.16      7.09 o
   2   6   7        6.40        7.67      1.85 o
   3   6   7        0.62        0.00      1.80 o
  -8   7   7        2.23        2.72      2.77 o
  -7   7   7        3.90        3.85      2.15 o
  -6   7   7        2.70        3.66      2.11 o
  -5   7   7       22.99       23.78      3.31 o
  -4   7   7       13.44       14.37      2.48 o
  -3   7   7        8.72       15.39      2.45 o
  -2   7   7       19.54       20.35      3.78 o
  -1   7   7        2.18        3.67      1.76 o
   0   7   7        0.03        0.00      1.72 o
   1   7   7       13.42        7.79      2.08 o
  -7   8   7        1.38        0.52      2.04 o
  -6   8   7        1.22        2.02      1.83 o
  -5   8   7        8.92       12.48      2.25 o
  -4   8   7       31.61       34.56      3.99 o
  -3   8   7       25.53       20.74      3.02 o
  -2   8   7        4.98       10.14      2.46 o
  -1   8   7       16.05       14.63      4.40 o
   0   8   7       51.17       50.22      6.99 o
  -9   0   8       18.01        9.41      4.49 o
  -8   0   8      121.28      121.97     13.03 o
  -7   0   8        0.09        3.05      2.74 o
  -6   0   8       41.44       18.81      4.44 o
  -5   0   8       37.19       38.70      6.47 o
  -4   0   8      187.78      176.10     11.86 o
  -3   0   8      196.43      183.72     12.28 o
  -2   0   8        9.18        8.09      3.74 o
  -1   0   8        1.72        6.58      2.54 o
   0   0   8        8.29        9.61      3.04 o
   1   0   8        0.15        0.88      2.59 o
  -9   1   8        0.13        0.00      2.56 o
  -8   1   8        1.35        2.28      2.04 o
  -7   1   8        3.71        4.73      2.07 o
  -6   1   8        3.42        2.30      1.92 o
  -5   1   8       54.73       58.03      5.84 o
  -4   1   8       56.73       53.86      5.40 o
  -3   1   8        1.11        0.00      1.90 o
  -2   1   8       17.09       19.15      3.62 o
  -1   1   8       14.34       19.03      3.85 o
   0   1   8        0.45        0.00      2.07 o
   1   1   8        0.79        0.10      1.98 o
  -8   2   8        5.65        5.99      2.86 o
  -7   2   8       34.58       28.50      4.39 o
  -6   2   8        1.27        0.00      1.73 o
  -5   2   8        1.86        3.36      2.10 o
  -4   2   8        6.37        6.00      2.20 o
  -3   2   8       17.56       16.25      3.36 o
  -2   2   8        1.33        3.52      2.40 o
  -1   2   8        0.01        0.00      1.78 o
   0   2   8        1.97        1.79      1.97 o
   1   2   8        0.76        0.00      1.61 o
  -8   3   8        6.77        5.43      2.20 o
  -7   3   8        0.11        2.08      2.60 o
  -6   3   8        0.00        0.00      1.93 o
  -5   3   8        8.20        4.57      2.17 o
  -4   3   8        3.20        1.47      2.83 o
  -3   3   8        0.00        0.00      1.98 o
  -2   3   8        2.44        3.20      3.34 o
  -1   3   8        0.85        0.18      1.93 o
   0   3   8        0.05        1.42      2.15 o
  -7   4   8        0.02        1.38      2.64 o
  -6   4   8        0.73        4.41      3.67 o
  -5   4   8        5.36        3.10      3.83 o
  -4   4   8        8.95        6.32      7.95 o
  -3   4   8        0.26        4.72      2.35 o
  -2   4   8        3.82        2.05      2.24 o
  -1   4   8       28.77       33.35      4.24 o
  -6   5   8        4.17        0.00      7.90 o
  -5   5   8        0.48        0.00      2.49 o
  -4   5   8        3.87        7.56      3.22 o
  -3   5   8        0.32        0.07      1.90 o
  -2   5   8        0.01        1.64      1.85 o
 
